# Supplementary material for: Digital governance, anti-corruption and political stability: An empirical study using cross-national panel data
Source: PLoS One. 2025 Dec 17;20(12):e0338630. doi: 10.1371/journal.pone.0338630 (PMC12711073; doi:10.1371/journal.pone.0338630)
Supplement: S1 Data — (XLSX) [file pone.0338630.s001.xlsx]

## Sheet: Sheet1
Code	Area	CountryName	Year	PS	ln PS	ln PS_w	AC	ln AC	ln AC_w	eg	iu	DG	DG_w	el	el_w	ps	ln ps	ln ps_w	rl	ln rl	ln rl_w	gdp	ln gdp
2	1	Albania	2014	61.4	4.11741	4.11741	33	3.49651	3.49651	0.50455	54.3	-0.340849	-0.340849	3.21697	3.21697	2889104	14.8765	14.8765	44.2308	3.78942	3.78942	4578.63	8.42916
2	1	Albania	2015	58.1	4.06217	4.06217	36	3.58352	3.58352	0.5188	56.9	-0.264175	-0.264175	3.43797	3.43797	2880703	14.8735	14.8735	44.2857	3.79066	3.79066	3952.8	8.28218
2	1	Albania	2016	57.6	4.05352	4.05352	39	3.66356	3.66356	0.53305	59.6	-0.185774	-0.185774	3.96209	3.96209	2876101	14.8719	14.8719	41.9048	3.7354	3.7354	4124.06	8.32459
2	1	Albania	2017	59.5	4.08598	4.08598	38	3.63759	3.63759	0.592475	62.4	-0.00487501	-0.00487501	3.61172	3.61172	2873457	14.871	14.871	38.5714	3.65251	3.65251	4531.03	8.41871
2	1	Albania	2018	58.5	4.06903	4.06903	36	3.58352	3.58352	0.6519	65.4	0.179477	0.179477	3.15294	3.15294	2866376	14.8686	14.8686	37.1429	3.61477	3.61477	5365.49	8.58774
3	1	Albania	2019	51.9	3.94932	3.94932	35	3.55535	3.55535	0.6959	68.5504	0.332016	0.332016	3.91624	3.91624	2854191	14.8643	14.8643	38.0952	3.64009	3.64009	5460.43	8.60528
3	1	Albania	2020	50	3.91202	3.91202	35	3.55535	3.55535	0.7399	72.2377	0.493825	0.493825	3.3423	3.3423	2837849	14.8586	14.8586	40	3.68888	3.68888	5370.78	8.58873
3	1	Albania	2021	52.4	3.95891	3.95891	35	3.55535	3.55535	0.7406	79.3237	0.617721	0.617721	3.02256	3.02256	2811666	14.8493	14.8493	42.8571	3.75787	3.75787	6413.28	8.76613
3	1	Albania	2022	49.5	3.90197	3.90197	36	3.58352	3.58352	0.7413	82.6137	0.676082	0.676082	2.70282	2.70282	2777689	14.8371	14.8371	47.1698	3.85375	3.85375	6846.43	8.83148
3	1	Albania	2023	51.7	3.94546	3.94546	37	3.61092	3.61092	0.742	83.1356	0.686654	0.686654	2.38308	2.38308	2745972	14.8256	14.8256	45.7547	3.82329	3.82329	8575.17	9.05663
1	2	Algeria	2014	9.5	2.25129	2.25129	36	3.58352	3.58352	0.31064	29.5	-1.20156	-1.20156	6.5489	6.5489	39205031	17.4843	17.4843	22.5962	3.11778	3.11778	6094.69	8.71517
1	2	Algeria	2015	11.9	2.47654	2.47654	36	3.58352	3.58352	0.305275	38.2	-1.06332	-1.06332	6.17633	6.17633	40019529	17.5049	17.5049	17.1429	2.84158	2.84158	4685.06	8.45213
1	2	Algeria	2016	12.4	2.5177	2.5177	34	3.52636	3.52636	0.29991	42.9455	-0.993364	-0.993364	6.50211	6.50211	40850721	17.5254	17.5254	18.0952	2.89565	2.89565	4424.99	8.39502
2	2	Algeria	2017	15.7	2.75366	2.75366	33	3.49651	3.49651	0.361305	47.6911	-0.774482	-0.774482	5.73482	5.73482	41689299	17.5458	17.5458	18.0952	2.89565	2.89565	4554.67	8.42391
2	2	Algeria	2018	17.9	2.8848	2.8848	35	3.55535	3.55535	0.4227	49.0385	-0.614267	-0.614267	5.81275	5.81275	42505035	17.5651	17.5651	21.9048	3.0867	3.0867	4577.21	8.42884
2	2	Algeria	2019	13.2	2.58022	2.58022	35	3.55535	3.55535	0.47	58.9776	-0.337164	-0.337164	5.57537	5.57537	43294546	17.5835	17.5835	20.4762	3.01926	3.01926	4468.45	8.4048
2	2	Algeria	2020	17.9	2.8848	2.8848	35	3.55535	3.55535	0.5173	60.6534	-0.202721	-0.202721	6.19392	6.19392	44042091	17.6007	17.6007	22.381	3.10821	3.10821	3743.54	8.22779
2	2	Algeria	2021	15.6	2.74727	2.74727	33	3.49651	3.49651	0.5392	66.2356	-0.0574963	-0.0574963	5.51403	5.51403	44761099	17.6168	17.6168	22.381	3.10821	3.10821	4160.56	8.3334
2	2	Algeria	2022	22.6	3.11795	3.11795	33	3.49651	3.49651	0.5611	71.2432	0.0778084	0.0778084	13.1015	13.1015	45477389	17.6327	17.6327	22.1698	3.09873	3.09873	4961.55	8.50947
2	2	Algeria	2023	23.2	3.14415	3.14415	36	3.58352	3.58352	0.583	76.2508	0.213113	0.213113	5.61016	5.61016	46164219	17.6477	17.6477	26.4151	3.27394	3.27394	5364.03	8.58747
1	3	Angola	2014	32.9	3.49347	3.49347	19	2.94444	2.94444	0.29703	21.3623	-1.37241	-1.37241	2.93	2.93	27160769	17.1173	17.1173	11.5385	2.44569	2.44569	5006	8.51839
1	3	Angola	2015	28.1	3.33577	3.33577	15	2.70805	2.94444	0.314085	22	-1.32335	-1.32335	3.1	3.1	28157798	17.1533	17.1533	12.8571	2.5539	2.5539	3213.9	8.07524
1	3	Angola	2016	33.3	3.50556	3.50556	18	2.89037	2.94444	0.33114	23.2	-1.26459	-1.26459	2.75494	2.75494	29183070	17.1891	17.1891	16.1905	2.78442	2.78442	1807.95	7.49995
1	3	Angola	2017	30.5	3.41773	3.41773	19	2.94444	2.94444	0.33437	26	-1.20905	-1.20905	2.46688	2.46688	30234839	17.2245	17.2245	14.7619	2.69205	2.69205	2437.26	7.79863
1	3	Angola	2018	34.9	3.55249	3.55249	19	2.94444	2.94444	0.3376	29	-1.15005	-1.15005	2.18351	2.18351	31297155	17.259	17.259	16.6667	2.81341	2.81341	2538.59	7.83936
1	3	Angola	2019	31.6	3.45316	3.45316	26	3.2581	3.2581	0.36115	32.1294	-1.04349	-1.04349	2.07306	2.07306	32375632	17.2929	17.2929	15.2381	2.7238	2.7238	2189.86	7.69159
1	3	Angola	2020	24.5	3.19867	3.19867	26	3.2581	3.2581	0.3847	36.6347	-0.913176	-0.913176	2.66745	2.66745	33451132	17.3256	17.3256	18.0952	2.89565	2.89565	1449.92	7.27927
1	3	Angola	2021	21.2	3.054	3.054	29	3.3673	3.3673	0.3818	37.8067	-0.899411	-0.899411	2.29711	2.29711	34532429	17.3574	17.3574	17.1429	2.84158	2.84158	1925.87	7.56314
2	3	Angola	2022	23.1	3.13983	3.13983	33	3.49651	3.49651	0.3789	39.2935	-0.880211	-0.880211	6.64047	6.64047	35635029	17.3888	17.3888	16.5094	2.80393	2.80393	2929.69	7.98265
2	3	Angola	2023	32.2	3.47197	3.47197	33	3.49651	3.49651	0.376	40.7803	-0.861012	-0.861012	10.9838	10.9838	36749906	17.4196	17.4196	14.6226	2.68257	2.68257	2308.16	7.74421
2	4	Argentina	2014	45.7	3.8221	3.8221	34	3.52636	3.52636	0.63059	64.7	0.119856	0.119856	5.36144	5.36144	43024071	17.5773	17.5773	19.7115	2.9812	2.9812	12233.1	9.4119
3	4	Argentina	2015	46.2	3.83298	3.83298	32	3.46574	3.46574	0.664195	68.0431	0.252534	0.252534	5.77611	5.77611	43477012	17.5877	17.5877	26.6667	3.28341	3.28341	13679.6	9.52366
3	4	Argentina	2016	52.9	3.9684	3.9684	36	3.58352	3.58352	0.6978	70.969	0.37801	0.37801	5.54549	5.54549	43900313	17.5974	17.5974	42.381	3.7467	3.7467	12700	9.44935
3	4	Argentina	2017	53.3	3.97594	3.97594	39	3.66356	3.66356	0.71565	74.2949	0.475247	0.475247	5.45432	5.45432	44288894	17.6062	17.6062	45.7143	3.82241	3.82241	14532.5	9.58414
3	4	Argentina	2018	47.2	3.85439	3.85439	40	3.68888	3.68888	0.7335	77.7	0.573851	0.573851	4.87774	4.87774	44654882	17.6145	17.6145	46.6667	3.84303	3.84303	11752.8	9.37185
3	4	Argentina	2019	43.9	3.78191	3.78191	45	3.80666	3.80666	0.7807	79.947	0.717933	0.717933	4.77165	4.77165	44973465	17.6216	17.6216	37.1429	3.61477	3.61477	9955.97	9.20593
3	4	Argentina	2020	45.3	3.81331	3.81331	45	3.80666	3.80666	0.8279	85.5144	0.919338	0.919338	5.2769	5.2769	45191965	17.6264	17.6264	34.7619	3.54852	3.54852	8535.6	9.052
3	4	Argentina	2021	47.6	3.86283	3.86283	38	3.63759	3.63759	0.82385	87.1507	0.938553	0.938553	4.64117	4.64117	45312281	17.6291	17.6291	34.2857	3.53473	3.53473	10738	9.28155
3	4	Argentina	2022	44.3	3.79098	3.79098	38	3.63759	3.63759	0.8198	88.3754	0.950663	0.950663	12.7076	12.7076	45407904	17.6312	17.6312	34.434	3.53904	3.53904	13935.7	9.54221
3	4	Argentina	2023	41.7	3.7305	3.7305	37	3.61092	3.61092	0.81575	89.229	0.956365	0.956365	20.774	20.774	45538401	17.6341	17.6341	37.7358	3.63061	3.63061	14187.5	9.56012
2	5	Armenia	2014	35.7	3.57515	3.57515	37	3.61092	3.61092	0.58969	54.6228	-0.145355	-0.145355	2.24724	2.24724	3013800	14.9187	14.9187	38.4615	3.64966	3.64966	3852.12	8.25638
2	5	Armenia	2015	37.1	3.61362	3.61362	35	3.55535	3.55535	0.55377	59.1008	-0.148172	-0.148172	2.80591	2.80591	3004600	14.9157	14.9157	38.5714	3.65251	3.65251	3512.39	8.16405
2	5	Armenia	2016	22.4	3.10906	3.10906	33	3.49651	3.49651	0.51785	64.346	-0.137744	-0.137744	2.75812	2.75812	2992300	14.9116	14.9116	49.0476	3.89279	3.89279	3524.42	8.16747
2	5	Armenia	2017	25.2	3.22684	3.22684	35	3.55535	3.55535	0.556125	64.7449	-0.0454777	-0.0454777	2.70759	2.70759	2979400	14.9072	14.9072	46.1905	3.83277	3.83277	3869.05	8.26077
2	5	Armenia	2018	29.7	3.39115	3.39115	35	3.55535	3.55535	0.5944	68.2451	0.10033	0.10033	2.25587	2.25587	2969000	14.9037	14.9037	48.0952	3.87318	3.87318	4196.01	8.34189
2	5	Armenia	2019	30.2	3.40784	3.40784	42	3.73767	3.73767	0.654	66.5439	0.20391	0.20391	2.57191	2.57191	2962500	14.9015	14.9015	48.5714	3.88304	3.88304	4597.23	8.43321
3	5	Armenia	2020	20.3	3.01062	3.01062	42	3.73767	3.73767	0.7136	76.5077	0.508876	0.508876	2.70556	2.70556	2961500	14.9012	14.9012	49.5238	3.90245	3.90245	4268.68	8.35906
3	5	Armenia	2021	18.9	2.93916	2.93916	49	3.89182	3.89182	0.725	78.6123	0.570641	0.570641	2.76785	2.76785	2962300	14.9015	14.9015	48.0952	3.87318	3.87318	4685.18	8.45216
3	5	Armenia	2022	19.3	2.96011	2.96011	46	3.82864	3.82864	0.7364	77.0277	0.568713	0.568713	9.70266	9.70266	2969200	14.9038	14.9038	46.2264	3.83355	3.83355	6571.97	8.79057
3	5	Armenia	2023	17.1	2.83908	2.83908	47	3.85015	3.85015	0.7478	75.4431	0.566786	0.566786	0.2426	1.01593	2990900	14.9111	14.9111	49.0566	3.89297	3.89297	8053.01	8.9938
3	6	Australia	2014	85.2	4.445	4.445	80	4.38203	4.38203	0.91034	84	1.07709	1.07709	5.43755	5.43755	23475686	16.9715	16.9715	96.1538	4.56595	4.56595	62544.1	11.0436
3	6	Australia	2015	76.2	4.33336	4.33336	79	4.36945	4.36945	0.91231	84.5605	1.09116	1.09116	5.46286	5.46286	23815995	16.9859	16.9859	95.2381	4.55638	4.55638	56739	10.9462
3	6	Australia	2016	87.6	4.47278	4.47278	79	4.36945	4.36945	0.91428	86.54	1.12973	1.12973	5.43039	5.43039	24190907	17.0015	17.0015	94.7619	4.55137	4.55137	49888	10.8175
3	6	Australia	2017	77.6	4.35157	4.35157	77	4.34381	4.34381	0.90979	86.545	1.1198	1.1198	5.32126	5.32126	24592588	17.018	17.018	93.3333	4.53618	4.53618	53901.7	10.8949
3	6	Australia	2018	83.5	4.42485	4.42485	77	4.34381	4.34381	0.9053	90	1.16943	1.16943	5.40968	5.40968	24963258	17.0329	17.0329	92.8571	4.53106	4.53106	57196.4	10.9542
3	6	Australia	2019	78.3	4.36055	4.36055	77	4.34381	4.34381	0.92425	93.6099	1.27403	1.27403	5.50859	5.50859	25334826	17.0477	17.0477	93.3333	4.53618	4.53618	54972.7	10.9146
3	6	Australia	2020	74.5	4.3108	4.3108	77	4.34381	4.34381	0.9432	94.6935	1.33501	1.33501	5.37828	5.37828	25649248	17.06	17.06	91.9048	4.52075	4.52075	51791.5	10.855
3	6	Australia	2021	75.5	4.32413	4.32413	73	4.29046	4.29046	0.94185	94.9886	1.33709	1.33709	5.33321	5.33321	25685412	17.0614	17.0614	92.381	4.52592	4.52592	60607.8	11.0122
3	6	Australia	2022	83	4.41884	4.41884	75	4.31749	4.31749	0.9405	94.8762	1.33214	1.33214	13.9447	13.9447	26014399	17.0742	17.0742	91.0377	4.51127	4.51127	64997	11.0821
3	6	Australia	2023	79.6	4.37701	4.37701	75	4.31749	4.31749	0.93915	94.7638	1.32719	1.32719	22.5562	22.5562	26658948	17.0986	17.0986	91.9811	4.52158	4.52158	64820.9	11.0794
3	7	Austria	2014	95.2	4.55598	4.55598	72	4.27667	4.27667	0.79124	80.9958	0.759551	0.759551	5.44762	5.44762	8546356	15.961	15.961	96.6346	4.57094	4.57094	51315	10.8457
3	7	Austria	2015	90	4.49981	4.49981	76	4.33073	4.33073	0.806025	83.9401	0.843363	0.843363	5.45658	5.45658	8642699	15.9722	15.9722	96.1905	4.56633	4.56633	43915.2	10.69
3	7	Austria	2016	77.1	4.3451	4.3451	75	4.31749	4.31749	0.82081	84.3237	0.882966	0.882966	5.47962	5.47962	8736668	15.983	15.983	95.7143	4.56137	4.56137	45061.5	10.7158
3	7	Austria	2017	85.2	4.445	4.445	75	4.31749	4.31749	0.825455	87.9356	0.955684	0.955684	5.37159	5.37159	8797566	15.99	15.99	97.1429	4.57618	4.57618	47163.7	10.7614
3	7	Austria	2018	77.4	4.34899	4.34899	76	4.33073	4.33073	0.8301	87.4791	0.958165	0.958165	5.22655	5.22655	8840521	15.9949	15.9949	98.5714	4.59078	4.59078	51194.1	10.8434
3	7	Austria	2019	77.4	4.34899	4.34899	77	4.34381	4.34381	0.86075	87.7522	1.03125	1.03125	5.21779	5.21779	8879920	15.9993	15.9993	98.5714	4.59078	4.59078	49886	10.8175
3	7	Austria	2020	76.9	4.34251	4.34251	77	4.34381	4.34381	0.8914	87.5294	1.09577	1.09577	5.57127	5.57127	8916864	16.0035	16.0035	97.1429	4.57618	4.57618	48716.4	10.7938
3	7	Austria	2021	79.2	4.37198	4.37198	74	4.30407	4.30407	0.88575	92.5292	1.16949	1.16949	5.49411	5.49411	8955797	16.0078	16.0078	97.1429	4.57618	4.57618	53648.7	10.8902
3	7	Austria	2022	68.4	4.22537	4.22537	71	4.26268	4.26268	0.8801	93.6141	1.17562	1.17562	8.97728	8.97728	9041851	16.0174	16.0174	95.7547	4.56179	4.56179	52176.7	10.8624
3	7	Austria	2023	71.6	4.2711	4.2711	71	4.26268	4.26268	0.87445	95.3347	1.19272	1.19272	12.4605	12.4605	9131761	16.0273	16.0273	97.1698	4.57646	4.57646	56033.6	10.9337
2	8	Azerbaijan	2014	26.2	3.26576	3.26576	29	3.3673	3.3673	0.5472	75	0.11166	0.11166	2.63304	2.63304	9535079	16.0705	16.0705	28.3654	3.34517	3.34517	7890.84	8.97346
2	8	Azerbaijan	2015	21.9	3.08649	3.08649	29	3.3673	3.3673	0.587305	77	0.23565	0.23565	2.95168	2.95168	9649341	16.0824	16.0824	28.0952	3.3356	3.3356	5500.5	8.61259
3	8	Azerbaijan	2016	18.1	2.89591	2.89591	30	3.4012	3.4012	0.62741	78.2	0.345829	0.345829	2.90341	2.90341	9757812	16.0936	16.0936	31.9048	3.46276	3.46276	3880.69	8.26377
3	8	Azerbaijan	2017	19.5	2.97041	2.97041	31	3.43399	3.43399	0.642405	79	0.39309	0.39309	2.47382	2.47382	9854033	16.1034	16.1034	30.4762	3.41695	3.41695	4147.2	8.33019
3	8	Azerbaijan	2018	20.8	3.03495	3.03495	25	3.21888	3.21888	0.6574	79.8	0.440351	0.440351	2.45543	2.45543	9939771	16.1121	16.1121	28.5714	3.35241	3.35241	4739.79	8.46375
3	8	Azerbaijan	2019	22.6	3.11795	3.11795	30	3.4012	3.4012	0.6837	81.1	0.521461	0.521461	3.17646	3.17646	10024283	16.1205	16.1205	28.0952	3.3356	3.3356	4805.75	8.47757
3	8	Azerbaijan	2020	17.5	2.8622	2.8622	30	3.4012	3.4012	0.71	84.6	0.640553	0.640553	4.33205	4.33205	10093121	16.1274	16.1274	24.2857	3.18989	3.18989	4229.91	8.34994
3	8	Azerbaijan	2021	18.4	2.91235	2.91235	30	3.4012	3.4012	0.70185	86	0.646543	0.646543	3.70208	3.70208	10137750	16.1318	16.1318	29.5238	3.3852	3.3852	5408.05	8.59564
3	8	Azerbaijan	2022	16	2.77259	2.77259	23	3.13549	3.13549	0.6937	88	0.662892	0.662892	3.64249	3.64249	10141756	16.1322	16.1322	27.3585	3.30903	3.30903	7770.59	8.9581
3	8	Azerbaijan	2023	18	2.89037	2.89037	23	3.13549	3.13549	0.68555	90	0.67924	0.67924	3.5829	3.5829	10153958	16.1334	16.1334	29.2453	3.37572	3.37572	7125.91	8.87149
3	9	Bahrain	2014	15.7	2.75366	2.75366	49	3.89182	3.89182	0.80885	90.5031	0.96297	0.96297	2.46746	2.46746	1314562	14.089	14.089	66.8269	4.20211	4.20211	26451.8	10.1831
3	9	Bahrain	2015	12.9	2.55723	2.55723	51	3.93183	3.93183	0.7911	93.4783	0.97474	0.97474	2.66808	2.66808	1370322	14.1306	14.1306	65.7143	4.18532	4.18532	23734.1	10.0747
3	9	Bahrain	2016	19.5	2.97041	2.97041	43	3.7612	3.7612	0.77335	98	1.01321	1.01321	2.80248	2.80248	1423726	14.1688	14.1688	65.7143	4.18532	4.18532	23800	10.0774
3	9	Bahrain	2017	14.3	2.66026	2.66026	36	3.58352	3.58352	0.792475	95.8781	1.01924	1.01924	2.32781	2.32781	1501116	14.2217	14.2217	66.1905	4.19254	4.19254	24784.8	10.118
3	9	Bahrain	2018	17.5	2.8622	2.8622	36	3.58352	3.58352	0.8116	98.6447	1.10966	1.10966	2.38894	2.38894	1503091	14.223	14.223	65.2381	4.17804	4.17804	26324.4	10.1783
3	9	Bahrain	2019	23.1	3.13983	3.13983	42	3.73767	3.73767	0.81645	99.7015	1.13873	1.13873	2.3846	2.3846	1483756	14.2101	14.2101	67.1429	4.20682	4.20682	27259.7	10.2132
3	9	Bahrain	2020	24.1	3.18221	3.18221	42	3.73767	3.73767	0.8213	99.671	1.14902	1.14902	2.55237	2.55237	1472204	14.2023	14.2023	65.2381	4.17804	4.17804	24342.8	10.1
3	9	Bahrain	2021	27.8	3.32504	3.32504	42	3.73767	3.73767	0.796	100	1.09826	1.09826	2.22136	2.22136	1504365	14.2239	14.2239	65.2381	4.17804	4.17804	27147.8	10.2091
3	9	Bahrain	2022	33	3.49651	3.49651	44	3.78419	3.78419	0.7707	100	1.04183	1.04183	9.29554	9.29554	1524693	14.2373	14.2373	65.0943	4.17584	4.17584	30616.3	10.3293
3	9	Bahrain	2023	29.4	3.38099	3.38099	42	3.73767	3.73767	0.7454	100	0.985389	0.985389	16.3697	16.3697	1577059	14.2711	14.2711	65.566	4.18306	4.18306	29218.9	10.2826
1	10	Bangladesh	2014	16.7	2.81541	2.81541	25	3.21888	3.21888	0.27572	11.9	-1.5833	-1.5833	2.09872	2.09872	158000000	18.8781	18.8781	24.0385	3.17966	3.17966	1094.46	6.99802
1	10	Bangladesh	2015	10	2.30259	2.30259	25	3.21888	3.21888	0.327835	12.9	-1.44979	-1.44979	1.87225	1.87225	159000000	18.8844	18.8844	25.2381	3.22835	3.22835	1224.39	7.1102
1	10	Bangladesh	2016	11	2.3979	2.3979	26	3.2581	3.2581	0.37995	18.1	-1.24376	-1.24376	2.2212	2.2212	161000000	18.8969	18.8969	27.619	3.31851	3.31851	1649.28	7.4081
1	10	Bangladesh	2017	10.5	2.35138	2.35138	28	3.3322	3.3322	0.433075	21.5	-1.06656	-1.06656	1.8504	1.8504	162000000	18.9031	18.9031	27.619	3.31851	3.31851	1811.08	7.50168
2	10	Bangladesh	2018	14.2	2.65324	2.65324	26	3.2581	3.2581	0.4862	25.6	-0.877266	-0.877266	1.65589	1.65589	164000000	18.9154	18.9154	27.619	3.31851	3.31851	1965.24	7.58337
2	10	Bangladesh	2019	15.6	2.74727	2.74727	26	3.2581	3.2581	0.50255	30.4	-0.757926	-0.757926	1.68139	1.68139	165000000	18.9215	18.9215	27.1429	3.30111	3.30111	2129.8	7.66378
2	10	Bangladesh	2020	15.6	2.74727	2.74727	26	3.2581	3.2581	0.5189	36.1091	-0.622891	-0.622891	1.76528	1.76528	166000000	18.9275	18.9275	31.4286	3.44772	3.44772	2248.85	7.71817
2	10	Bangladesh	2021	14.2	2.65324	2.65324	26	3.2581	3.2581	0.54095	38.9174	-0.525221	-0.525221	1.83118	1.83118	168000000	18.9395	18.9395	28.5714	3.35241	3.35241	2482.85	7.81716
2	10	Bangladesh	2022	13.2	2.58022	2.58022	25	3.21888	3.21888	0.563	41.6152	-0.429459	-0.429459	11.662	11.662	169000000	18.9454	18.9454	29.2453	3.37572	3.37572	2716.49	7.90709
2	10	Bangladesh	2023	15.6	2.74727	2.74727	24	3.17805	3.17805	0.58505	44.5027	-0.330421	-0.330421	1.77523	1.77523	171000000	18.9572	18.9572	33.4906	3.51126	3.51126	2551.02	7.84425
2	11	Barbados	2014	95.7	4.56122	4.56122	74	4.30407	4.30407	0.5933	71.9	0.160976	0.160976	6.12197	6.12197	278348	12.5366	12.5389	83.1731	4.42092	4.42092	19277.9	9.86672
2	11	Barbados	2015	89	4.48864	4.48864	67.5	4.21213	4.21213	0.61215	72	0.204751	0.204751	5.177	5.177	278990	12.5389	12.5389	81.9048	4.40556	4.40556	18954.3	9.84979
3	11	Barbados	2016	80.5	4.38826	4.38826	61	4.11087	4.11087	0.631	72.2	0.250252	0.250252	4.68383	4.68383	279598	12.5411	12.5411	75.2381	4.32066	4.32066	19065.8	9.85565
3	11	Barbados	2017	79.5	4.37576	4.37576	68	4.21951	4.21951	0.67695	72.3	0.354479	0.354479	4.34998	4.34998	280171	12.5432	12.5432	73.3333	4.29502	4.29502	19692.8	9.88801
3	11	Barbados	2018	78.8	4.36691	4.36691	68	4.21951	4.21951	0.7229	72.4	0.458705	0.458705	5.13314	5.13314	280711	12.5451	12.5451	62.8571	4.14086	4.14086	20055.9	9.90628
3	11	Barbados	2019	85.4	4.44735	4.44735	62	4.12713	4.12713	0.7254	72.6	0.467735	0.467735	4.08633	4.08633	281207	12.5468	12.5468	61.4286	4.11788	4.11787	20583.7	9.93226
3	11	Barbados	2020	88.7	4.48526	4.48526	62	4.12713	4.12713	0.7279	72.6766	0.474634	0.474634	4.1686	4.1686	281698	12.5486	12.5486	60.4762	4.10225	4.10225	18347.1	9.81723
3	11	Barbados	2021	90.1	4.50092	4.50092	65	4.17439	4.17439	0.7198	74.8596	0.494253	0.494253	4.86361	4.86361	282147	12.5502	12.5502	61.9048	4.1256	4.1256	18696.8	9.83611
3	11	Barbados	2022	91.5	4.51634	4.51634	65	4.17439	4.17439	0.7117	76.2053	0.499417	0.499417	12.7307	12.7307	282318	12.5508	12.5508	60.3774	4.10061	4.10061	22164	10.0062
3	11	Barbados	2023	93.8	4.54116	4.54116	69	4.23411	4.23411	0.7036	77.551	0.504581	0.504581	4.04476	4.04476	282336	12.5509	12.5509	62.2642	4.13139	4.13139	23804	10.0776
2	12	Belarus	2014	52.9	3.9684	3.9684	31	3.43399	3.43399	0.60529	59.0163	-0.0347058	-0.0347058	4.81833	4.81833	9448515	16.0614	16.0614	21.1538	3.05182	3.05182	8341.29	9.02897
2	12	Belarus	2015	51.9	3.94932	3.94932	32	3.46574	3.46574	0.63389	62.2304	0.084581	0.084581	4.78751	4.78751	9461076	16.0627	16.0627	19.0476	2.94694	2.94694	5967.07	8.69401
3	12	Belarus	2016	51.4	3.93964	3.93964	40	3.68888	3.68888	0.66249	71.113	0.30173	0.30173	4.94655	4.94655	9469379	16.0636	16.0636	24.2857	3.18989	3.18989	5039.78	8.52512
3	12	Belarus	2017	43.3	3.76815	3.76815	44	3.78419	3.78419	0.713295	74.4364	0.472437	0.472437	4.795	4.795	9458989	16.0625	16.0625	19.5238	2.97163	2.97163	5785.53	8.66312
3	12	Belarus	2018	57.5	4.05178	4.05178	44	3.78419	3.78419	0.7641	79.1299	0.666797	0.666797	5.3811	5.3811	9438785	16.0603	16.0603	19.0476	2.94694	2.94694	6360.05	8.75779
3	12	Belarus	2019	58.5	4.06903	4.06903	45	3.80666	3.80666	0.78625	82.7892	0.779381	0.779381	4.97949	4.97949	9419758	16.0583	16.0583	20.9524	3.04225	3.04225	6837.77	8.83022
3	12	Belarus	2020	17	2.83321	2.83321	45	3.80666	3.80666	0.8084	85.0879	0.868477	0.868477	4.86264	4.86264	9379952	16.0541	16.0541	14.2857	2.65926	2.65926	6542.86	8.78613
3	12	Belarus	2021	19.8	2.98568	2.98568	41	3.71357	3.71357	0.7832	86.8884	0.843347	0.843347	4.60641	4.60641	9302585	16.0458	16.0458	12.381	2.51616	2.51616	7489.72	8.92129
3	12	Belarus	2022	17.9	2.8848	2.8848	39	3.66356	3.66356	0.758	89.5073	0.832347	0.832347	12.8108	12.8108	9228071	16.0378	16.0378	11.7925	2.46746	2.46746	7994.65	8.98653
3	12	Belarus	2023	18.5	2.91777	2.91777	37	3.61092	3.61092	0.7328	91.5125	0.810752	0.810752	4.95148	4.95148	9178298	16.0324	16.0324	11.3208	2.42664	2.42664	7829.05	8.9656
3	13	Belgium	2014	69.5	4.24133	4.24133	76	4.33073	4.33073	0.75638	85.0012	0.750939	0.750939	6.59047	6.59047	11209057	16.2322	16.2322	88.9423	4.48799	4.48799	47995.8	10.7789
3	13	Belgium	2015	64.3	4.16356	4.16356	77	4.34381	4.34381	0.77189	85.0529	0.78643	0.78643	6.45157	6.45157	11274196	16.238	16.238	88.0952	4.47842	4.47842	40893.8	10.6187
3	13	Belgium	2016	61.4	4.11741	4.11741	77	4.34381	4.34381	0.7874	86.5165	0.846296	0.846296	6.46173	6.46173	11331422	16.2431	16.2431	88.5714	4.48381	4.48381	41854.6	10.642
3	13	Belgium	2017	62.4	4.13357	4.13357	75	4.31749	4.31749	0.7977	87.6797	0.889354	0.889354	6.42534	6.42534	11375158	16.2469	16.2469	87.619	4.473	4.473	44035.3	10.6927
3	13	Belgium	2018	59.4	4.08429	4.08429	75	4.31749	4.31749	0.808	88.6473	0.929035	0.929035	6.38107	6.38107	11427054	16.2515	16.2515	87.619	4.473	4.473	47487.2	10.7682
3	13	Belgium	2019	60.8	4.10759	4.10759	75	4.31749	4.31749	0.80635	90.2754	0.953462	0.953462	6.33397	6.33397	11488980	16.2569	16.2569	87.619	4.473	4.473	46716.6	10.7519
3	13	Belgium	2020	64.2	4.162	4.162	75	4.31749	4.31749	0.8047	91.5264	0.971379	0.971379	6.80186	6.80186	11538604	16.2612	16.2612	87.619	4.473	4.473	45906.3	10.7344
3	13	Belgium	2021	67.5	4.21213	4.21213	73	4.29046	4.29046	0.8158	92.7887	1.01793	1.01793	6.35552	6.35552	11586195	16.2653	16.2653	87.619	4.473	4.473	51655.8	10.8524
3	13	Belgium	2022	66.5	4.1972	4.1972	73	4.29046	4.29046	0.8269	94.0078	1.06374	1.06374	5.90918	5.90918	11680210	16.2734	16.2734	88.2076	4.47969	4.47969	50807.2	10.8358
3	13	Belgium	2023	58.3	4.0656	4.0656	73	4.29046	4.29046	0.838	94.6263	1.09918	1.09918	5.46284	5.46284	11787423	16.2825	16.2825	88.2076	4.47969	4.47969	54700.9	10.9096
1	14	Benin	2014	47.1	3.85227	3.85227	39	3.66356	3.66356	0.1685	6	-1.92434	-1.92434	3.16179	3.16179	11030004	16.2161	16.2161	36.0577	3.58512	3.58512	1204.4	7.09374
1	14	Benin	2015	44.8	3.80221	3.80221	37	3.61092	3.61092	0.186195	11.255	-1.79414	-1.79414	3.17298	3.17298	11360681	16.2457	16.2457	33.3333	3.50656	3.50656	1002.42	6.91017
1	14	Benin	2016	47.1	3.85227	3.85227	36	3.58352	3.58352	0.20389	14.5	-1.69865	-1.69865	2.8991	2.8991	11697842	16.2749	16.2749	30	3.4012	3.4012	1010.53	6.91823
1	14	Benin	2017	47.6	3.86283	3.86283	39	3.66356	3.66356	0.265145	18.7	-1.4895	-1.4895	3.53559	3.53559	12039780	16.3037	16.3037	29.5238	3.3852	3.3852	1054.97	6.96127
1	14	Benin	2018	40.6	3.70377	3.70377	40	3.68888	3.68888	0.3264	19	-1.34767	-1.34767	2.93162	2.93162	12383347	16.3319	16.3319	26.1905	3.2654	3.2654	1151.74	7.04903
1	14	Benin	2019	29.7	3.39115	3.39115	41	3.71357	3.71357	0.36515	20.5	-1.23534	-1.23534	2.9652	2.9652	12726755	16.3592	16.3592	26.1905	3.2654	3.2654	1130.82	7.0307
1	14	Benin	2020	31.6	3.45316	3.45316	41	3.71357	3.71357	0.4039	22.1206	-1.12092	-1.12092	3.09442	3.09442	13070169	16.3858	16.3858	23.8095	3.17009	3.17009	1197.5	7.08799
1	14	Benin	2021	32.1	3.46886	3.46886	42	3.73767	3.73767	0.41515	30.7419	-0.946986	-0.946986	3.20348	3.20348	13413417	16.4118	16.4118	28.0952	3.3356	3.3356	1318.84	7.1845
2	14	Benin	2022	35.4	3.56671	3.56671	43	3.7612	3.7612	0.4264	33.7602	-0.869782	-0.869782	16.0946	16.0946	13759501	16.4372	16.4372	29.717	3.39172	3.39172	1264.71	7.1426
2	14	Benin	2023	31.8	3.45947	3.45947	43	3.7612	3.7612	0.43765	36.7785	-0.792578	-0.792578	28.9857	27.7568	14111034	16.4625	16.4625	33.0189	3.49708	3.49708	1394.37	7.2402
1	15	Bhutan	2014	88.6	4.48413	4.48413	65	4.17439	4.17439	0.28285	30.3	-1.24974	-1.24974	5.549	5.549	733139	13.5051	13.5051	67.3077	4.20927	4.20927	2849.5	7.9549
1	15	Bhutan	2015	80.5	4.38826	4.38826	65	4.17439	4.17439	0.31675	39.8	-1.0101	-1.0101	5.7827	5.7827	740618	13.5152	13.5152	69.5238	4.24167	4.24167	2954.04	7.99093
2	15	Bhutan	2016	89.5	4.49424	4.49424	65	4.17439	4.17439	0.35065	46.5	-0.818813	-0.818813	5.89159	5.89159	747866	13.525	13.525	69.0476	4.2348	4.2348	3152.31	8.05589
2	15	Bhutan	2017	88.1	4.47847	4.47847	67	4.20469	4.20469	0.389025	54.3	-0.598549	-0.598549	6.22742	6.22742	754335	13.5336	13.5336	73.8095	4.30149	4.30149	3435.29	8.14186
2	15	Bhutan	2018	88.2	4.47961	4.47961	68	4.21951	4.21951	0.4274	63.5	-0.354116	-0.354116	5.74371	5.74371	759759	13.5408	13.5408	70	4.2485	4.2485	3400.2	8.13159
2	15	Bhutan	2019	87.7	4.47392	4.47392	68	4.21951	4.21951	0.50255	74.1794	-0.00210725	-0.00210725	4.50983	4.50983	764824	13.5474	13.5474	71.9048	4.27534	4.27534	3576.88	8.18225
2	15	Bhutan	2020	84.9	4.44147	4.44147	68	4.21951	4.21951	0.5777	76.8508	0.211649	0.211649	5.54341	5.54341	770006	13.5542	13.5542	69.0476	4.2348	4.2348	3191.67	8.0683
3	15	Bhutan	2021	72.6	4.28496	4.28496	68	4.21951	4.21951	0.5649	85.6369	0.334782	0.334782	6.59839	6.59839	775442	13.5612	13.5612	70.4762	4.25527	4.25527	3570.61	8.18049
3	15	Bhutan	2022	83.5	4.42485	4.42485	68	4.21951	4.21951	0.5521	86.8403	0.327005	0.327005	19.6539	19.6539	780914	13.5682	13.5682	71.6981	4.27246	4.27246	3711.33	8.21914
3	15	Bhutan	2023	83.4	4.42365	4.42365	68	4.21951	4.21951	0.5393	88.0437	0.319227	0.319227	5.84519	5.84519	786385	13.5752	13.5752	72.6415	4.28554	4.28554	3852.04	8.25636
2	16	Bolivia	2014	33.3	3.50556	3.50556	35	3.55535	3.55535	0.45617	34.6016	-0.788848	-0.788848	7.47813	7.47813	10848888	16.1996	16.1996	12.0192	2.48651	2.48651	3041.43	8.02008
2	16	Bolivia	2015	36.7	3.60278	3.60278	34	3.52636	3.52636	0.469145	37.4868	-0.710094	-0.710094	8.14343	8.14343	11014705	16.2147	16.2147	10.4762	2.34911	2.34911	2996.01	8.00504
2	16	Bolivia	2016	36.7	3.60278	3.60278	33	3.49651	3.49651	0.48212	39.6975	-0.642985	-0.642985	8.15061	8.15061	11180020	16.2296	16.2296	9.52381	2.25379	2.25379	3035.87	8.01825
2	16	Bolivia	2017	34.8	3.54962	3.54962	33	3.49651	3.49651	0.50641	43.8323	-0.517417	-0.517417	8.09724	8.09724	11344587	16.2443	16.2443	9.52381	2.25379	2.25379	3306.3	8.10359
2	16	Bolivia	2018	36.8	3.6055	3.6055	29	3.3673	3.3673	0.5307	44.2861	-0.455399	-0.455399	8.01587	8.01587	11508368	16.2586	16.2586	9.52381	2.25379	2.25379	3500.73	8.16073
2	16	Bolivia	2019	20.3	3.01062	3.01062	31	3.43399	3.43399	0.5718	47.4748	-0.308667	-0.308667	8.09104	8.09104	11671386	16.2727	16.2727	10	2.30259	2.30259	3503.9	8.16163
2	16	Bolivia	2020	29.2	3.37417	3.37417	31	3.43399	3.43399	0.6129	59.9401	-0.00178152	-0.00178152	8.43711	8.43711	11816299	16.285	16.285	9.52381	2.25379	2.25379	3099.94	8.03914
2	16	Bolivia	2021	36.8	3.6055	3.6055	30	3.4012	3.4012	0.6147	65.9774	0.106463	0.106463	7.96215	7.96215	11937360	16.2952	16.2952	11.4286	2.43612	2.43612	3384.84	8.12706
2	16	Bolivia	2022	41.5	3.72569	3.72569	31	3.43399	3.43399	0.6165	73.2831	0.236606	0.236606	7.48719	7.48719	12077154	16.3068	16.3068	9.43396	2.24432	2.24432	3643.93	8.20082
3	16	Bolivia	2023	35.1	3.5582	3.5582	29	3.3673	3.3673	0.6183	80.5888	0.366749	0.366749	7.01223	7.01223	12244159	16.3206	16.3206	11.7925	2.46746	2.46746	3686.28	8.21237
2	17	Bosnia and Herzegovina	2014	44.8	3.80221	3.80221	39	3.66356	3.66356	0.47069	49.9177	-0.492037	-0.492037	3.31474	3.31474	3564829	15.0866	15.0866	51.9231	3.94976	3.94976	5206.07	8.55758
2	17	Bosnia and Herzegovina	2015	31.9	3.46261	3.46261	38	3.63759	3.63759	0.49126	52.6	-0.399844	-0.399844	3.01811	3.01811	3518541	15.0736	15.0736	45.7143	3.82241	3.82241	4662.26	8.44726
2	17	Bosnia and Herzegovina	2016	31	3.43399	3.43399	39	3.66356	3.66356	0.51183	60.2565	-0.221775	-0.221775	4.26451	4.26451	3473003	15.0605	15.0605	47.1429	3.85318	3.85318	4928.57	8.5028
2	17	Bosnia and Herzegovina	2017	32.4	3.47816	3.47816	38	3.63759	3.63759	0.521065	64.892	-0.121146	-0.121146	2.83868	2.83868	3428682	15.0477	15.0477	46.6667	3.84303	3.84303	5345.02	8.58392
2	17	Bosnia and Herzegovina	2018	31.6	3.45316	3.45316	38	3.63759	3.63759	0.5303	70.1201	-0.0102864	-0.0102864	3.89297	3.89297	3387000	15.0355	15.0355	45.2381	3.81194	3.81194	6047.85	8.70746
2	17	Bosnia and Herzegovina	2019	29.2	3.37417	3.37417	36	3.58352	3.58352	0.58375	69.9463	0.105943	0.105943	4.0445	4.0445	3345533	15.0231	15.0231	46.1905	3.83277	3.83277	6122.38	8.71971
3	17	Bosnia and Herzegovina	2020	30.7	3.42426	3.42426	36	3.58352	3.58352	0.6372	73.2118	0.28155	0.28155	3.01954	3.01954	3299349	15.0092	15.0092	42.381	3.7467	3.7467	6130.31	8.721
3	17	Bosnia and Herzegovina	2021	30.7	3.42426	3.42426	35	3.55535	3.55535	0.6314	75.6762	0.311158	0.311158	4.13623	4.13623	3244907	14.9926	14.9926	41.4286	3.72397	3.72397	7295.34	8.89499
3	17	Bosnia and Herzegovina	2022	27.8	3.32504	3.32504	34	3.52636	3.52636	0.6256	78.8455	0.352936	0.352936	5.25292	5.25292	3204802	14.9802	14.9802	41.5094	3.72592	3.72592	7655.59	8.94319
3	17	Bosnia and Herzegovina	2023	31.3	3.44362	3.44362	35	3.55535	3.55535	0.6198	83.3772	0.418234	0.418234	6.36961	6.36961	3185073	14.974	14.974	39.6226	3.6794	3.6794	8638.67	9.064
2	18	Brazil	2014	42.9	3.75887	3.75887	43	3.7612	3.7612	0.60082	54.551	-0.121767	-0.121767	5.94848	5.94848	200000000	19.1138	19.1138	57.6923	4.05512	4.05512	12275	9.41532
2	18	Brazil	2015	34.3	3.53515	3.53515	38	3.63759	3.63759	0.619255	58.328	-0.0154372	-0.0154372	6.24106	6.24106	202000000	19.1238	19.1238	50.4762	3.9215	3.9215	8936.2	9.09787
2	18	Brazil	2016	31.9	3.46261	3.46261	40	3.68888	3.68888	0.63769	60.8725	0.0696145	0.0696145	6.31404	6.31404	203000000	19.1287	19.1287	46.6667	3.84303	3.84303	8836.29	9.08662
3	18	Brazil	2017	29.5	3.38439	3.38439	37	3.61092	3.61092	0.685195	67.4713	0.289507	0.289507	6.32048	6.32048	205000000	19.1385	19.1385	42.8571	3.75787	3.75787	10080.5	9.21836
3	18	Brazil	2018	29.2	3.37417	3.37417	35	3.55535	3.55535	0.7327	70.4343	0.44663	0.44663	6.08851	6.08851	206000000	19.1434	19.1434	42.8571	3.75787	3.75787	9300.66	9.13784
3	18	Brazil	2019	20.8	3.03495	3.03495	35	3.55535	3.55535	0.7502	73.9124	0.545714	0.545714	5.96347	5.96347	207000000	19.1482	19.1482	46.6667	3.84303	3.84303	9029.83	9.10829
3	18	Brazil	2020	31.1	3.43721	3.43721	35	3.55535	3.55535	0.7677	81.3427	0.713029	0.713029	5.7715	5.7715	209000000	19.1578	19.1578	46.1905	3.83277	3.83277	7074.19	8.86421
3	18	Brazil	2021	31.1	3.43721	3.43721	38	3.63759	3.63759	0.77935	80.6899	0.727747	0.727747	5.49698	5.49698	210000000	19.1626	19.1626	41.9048	3.7354	3.7354	7972.54	8.98376
3	18	Brazil	2022	31.1	3.43721	3.43721	38	3.63759	3.63759	0.791	80.5278	0.750936	0.750936	5.22246	5.22246	210000000	19.1626	19.1626	43.3962	3.77037	3.77037	9281.33	9.13576
3	18	Brazil	2023	28.4	3.34639	3.34639	36	3.58352	3.58352	0.80265	84.1506	0.839468	0.839468	4.94794	4.94794	211000000	19.1674	19.1674	41.9811	3.73722	3.73722	10294.9	9.2394
2	19	Bulgaria	2014	49.5	3.90197	3.90197	43	3.7612	3.7612	0.54209	55.4904	-0.236557	-0.236557	4.07005	4.07005	7223938	15.7929	15.7929	54.3269	3.99502	3.99502	7912.27	8.97617
2	19	Bulgaria	2015	46.7	3.84374	3.84374	41	3.71357	3.71357	0.589865	56.6563	-0.109858	-0.109858	3.91208	3.91208	7177991	15.7865	15.7865	51.4286	3.94019	3.94019	7078.86	8.86487
2	19	Bulgaria	2016	49	3.89182	3.89182	41	3.71357	3.71357	0.63764	59.8255	0.0514273	0.0514273	3.39371	3.39371	7127822	15.7795	15.7795	49.5238	3.90245	3.90245	7570.93	8.93207
2	19	Bulgaria	2017	59	4.07754	4.07754	43	3.7612	3.7612	0.67767	63.4101	0.202607	0.202607	4.07756	4.07756	7075947	15.7722	15.7722	50.9524	3.93089	3.93089	8381.88	9.03383
3	19	Bulgaria	2018	61.8	4.1239	4.1239	42	3.73767	3.73767	0.7177	64.782	0.315587	0.315587	4.04709	4.04709	7025037	15.765	15.765	50.9524	3.93089	3.93089	9436.14	9.1523
3	19	Bulgaria	2019	66	4.18965	4.18965	43	3.7612	3.7612	0.75785	67.947	0.45979	0.45979	4.19903	4.19903	6975761	15.758	15.758	52.381	3.95854	3.95854	9838.6	9.19407
3	19	Bulgaria	2020	58.5	4.06903	4.06903	43	3.7612	3.7612	0.798	70.1625	0.587601	0.587601	4.50514	4.50514	6934015	15.7519	15.752	49.0476	3.89279	3.89279	10198.5	9.23
3	19	Bulgaria	2021	58	4.06044	4.06044	42	3.73767	3.73767	0.7873	75.2714	0.651934	0.651934	4.73033	4.73033	6877743	15.7438	15.7438	52.381	3.95854	3.95854	12274.1	9.41524
3	19	Bulgaria	2022	54.7	4.00186	4.00186	43	3.7612	3.7612	0.7766	79.1269	0.694628	0.694628	4.95552	4.95552	6643324	15.7091	15.7091	50	3.91202	3.91202	13644.2	9.52107
3	19	Bulgaria	2023	55.5	4.01638	4.01638	45	3.80666	3.80666	0.7659	80.3896	0.69256	0.69256	5.18071	5.18071	6446596	15.6791	15.6791	53.7736	3.98478	3.98478	15885.5	9.67316
1	20	Burkina Faso	2014	20	2.99573	2.99573	38	3.63759	3.63759	0.18043	6	-1.89772	-1.89772	4.0533	4.0533	18229461	16.7185	16.7186	33.6538	3.51613	3.51613	764.862	6.63969
1	20	Burkina Faso	2015	25.2	3.22684	3.22684	38	3.63759	3.63759	0.1701	6.55	-1.91127	-1.91127	3.67009	3.67009	18777487	16.7482	16.7482	33.8095	3.52074	3.52074	630.125	6.44592
1	20	Burkina Faso	2016	16.7	2.81541	2.81541	42	3.73767	3.73767	0.15977	7.14	-1.92413	-1.92413	4.64928	4.64928	19334856	16.7774	16.7774	35.7143	3.57555	3.57555	663.742	6.49789
1	20	Burkina Faso	2017	15.2	2.7213	2.7213	42	3.73767	3.73767	0.230685	7.79	-1.75472	-1.75472	5.62847	5.62847	19894407	16.8059	16.8059	38.0952	3.64009	3.64009	709.092	6.56398
1	20	Burkina Faso	2018	13.2	2.58022	2.58022	41	3.71357	3.71357	0.3016	8.5	-1.58427	-1.58427	5.48861	5.48861	20438288	16.8329	16.8329	34.7619	3.54852	3.54852	777.466	6.65604
1	20	Burkina Faso	2019	11.8	2.4681	2.4681	40	3.68888	3.68888	0.3287	9.27181	-1.51049	-1.51049	5.40714	5.40714	20961952	16.8582	16.8582	35.7143	3.57555	3.57555	764.853	6.63968
1	20	Burkina Faso	2020	9.4	2.24071	2.24071	40	3.68888	3.68888	0.3558	15.5971	-1.34084	-1.34084	5.15087	5.15087	21478690	16.8826	16.8826	35.7143	3.57555	3.57555	825.237	6.71567
1	20	Burkina Faso	2021	7.5	2.0149	2.0149	42	3.73767	3.73767	0.3517	18.114	-1.30653	-1.30653	5.22402	5.22402	21995243	16.9063	16.9063	35.2381	3.56213	3.56213	895.535	6.79742
1	20	Burkina Faso	2022	7.1	1.96009	1.96009	42	3.73767	3.73767	0.3476	19.9237	-1.28444	-1.28444	21.9581	21.9581	22509038	16.9294	16.9294	28.7736	3.35946	3.35946	836.118	6.72877
1	20	Burkina Faso	2023	5.7	1.74047	1.74047	41	3.71357	3.71357	0.3435	21.7334	-1.26234	-1.26234	38.6922	27.7568	23025776	16.9521	16.9521	24.5283	3.19983	3.19983	882.69	6.78297
1	21	Burundi	2014	20.5	3.02042	3.02042	20	2.99573	2.99573	0.19278	1.04239	-1.95576	-1.95576	7.51638	7.51638	10799785	16.195	16.195	14.9038	2.70162	2.70162	250.54	5.52362
1	21	Burundi	2015	5.7	1.74047	1.74047	21	3.04452	3.04452	0.210245	2	-1.90027	-1.90027	7.10291	7.10291	11047580	16.2177	16.2177	10	2.30259	2.30259	280.967	5.63824
1	21	Burundi	2016	5.7	1.74047	1.74047	20	2.99573	2.99573	0.22771	2.2	-1.85786	-1.85786	4.96585	4.96585	11239451	16.2349	16.2349	6.66667	1.89712	1.89712	235.286	5.4608
1	21	Burundi	2017	4.3	1.45862	1.45861	22	3.09104	3.09104	0.263105	2.66075	-1.77095	-1.77095	5.00919	5.00919	11506762	16.2584	16.2584	6.66667	1.89712	1.89712	236.694	5.46677
1	21	Burundi	2018	7.5	2.0149	2.0149	17	2.83321	2.94444	0.2985	4	-1.66887	-1.66887	5.41353	5.41353	11859446	16.2886	16.2886	5.71429	1.74297	1.74297	224.899	5.41565
1	21	Burundi	2019	7.5	2.0149	2.0149	19	2.94444	2.94444	0.3106	6.1	-1.60563	-1.60563	5.34668	5.34668	12255336	16.3215	16.3215	5.71429	1.74297	1.74297	210.236	5.34823
1	21	Burundi	2020	9	2.19722	2.19722	19	2.94444	2.94444	0.3227	9.17302	-1.52558	-1.52558	5.32159	5.32159	12617036	16.3506	16.3506	6.66667	1.89712	1.89712	210.008	5.34715
1	21	Burundi	2021	10.8	2.37955	2.37955	19	2.94444	2.94444	0.32155	10.1846	-1.51069	-1.51069	4.87114	4.87114	12965481	16.3778	16.3778	8.09524	2.09128	2.09128	214.091	5.3664
1	21	Burundi	2022	12.7	2.5416	2.5416	17	2.83321	2.94444	0.3204	11.275	-1.49443	-1.49443	20.6371	20.6371	13321097	16.4049	16.4049	9.90566	2.29311	2.29311	250.634	5.52399
1	21	Burundi	2023	12.8	2.54945	2.54945	20	2.99573	2.99573	0.31925	12.3654	-1.47817	-1.47817	36.403	27.7568	13689450	16.4321	16.4321	10.8491	2.38408	2.38408	193.007	5.26273
1	22	Cambodia	2014	46.2	3.83298	3.83298	21	3.04452	3.04452	0.29986	14	-1.4932	-1.4932	1.56674	1.56674	15396772	16.5497	16.5497	15.8654	2.76414	2.76414	1431.56	7.26652
1	22	Cambodia	2015	49.5	3.90197	3.90197	21	3.04452	3.04452	0.279565	6.43319	-1.66911	-1.66911	1.70346	1.70346	15623251	16.5643	16.5643	14.2857	2.65926	2.65926	1547.32	7.34428
1	22	Cambodia	2016	53.3	3.97594	3.97594	21	3.04452	3.04452	0.25927	32.3985	-1.26611	-1.26611	1.87082	1.87082	15852803	16.5789	16.5789	12.381	2.51616	2.51616	1675.2	7.42369
1	22	Cambodia	2017	51	3.93183	3.93183	21	3.04452	3.04452	0.317285	32.9003	-1.12803	-1.12803	2.09646	2.09646	16073372	16.5927	16.5927	13.3333	2.59027	2.59027	1826.35	7.51008
2	22	Cambodia	2018	52.8	3.96651	3.96651	20	2.99573	2.99573	0.3753	42.6031	-0.831104	-0.831104	2.44786	2.44786	16274522	16.6051	16.6051	11.4286	2.43612	2.43612	2036.67	7.61907
2	22	Cambodia	2019	44.8	3.80221	3.80221	20	2.99573	2.99573	0.4433	52.3059	-0.511905	-0.511905	2.82565	2.82565	16481304	16.6177	16.6177	17.619	2.86898	2.86898	2225.88	7.70791
2	22	Cambodia	2020	40.6	3.70377	3.70377	20	2.99573	2.99573	0.5113	53.6508	-0.337	-0.337	3.00235	3.00235	16725474	16.6324	16.6324	17.1429	2.84158	2.84158	2081.74	7.64096
2	22	Cambodia	2021	42.5	3.7495	3.7495	23	3.13549	3.13549	0.50845	55.6004	-0.309699	-0.309699	3.01163	3.01163	16974305	16.6472	16.6472	19.5238	2.97163	2.97163	2167.4	7.68129
2	22	Cambodia	2022	44.8	3.80221	3.80221	24	3.17805	3.17805	0.5056	56.7328	-0.296506	-0.296506	2.98139	2.98139	17201724	16.6605	16.6605	21.2264	3.05525	3.05525	2325.03	7.75149
2	22	Cambodia	2023	47.9	3.86912	3.86912	22	3.09104	3.09104	0.50275	57.8652	-0.283314	-0.283314	2.95115	2.95115	17423880	16.6734	16.6734	23.5849	3.16061	3.16061	2429.75	7.79554
1	23	Cameroon	2014	12.4	2.5177	2.5177	27	3.29584	3.29584	0.27823	16.2149	-1.50321	-1.50321	2.58396	2.58396	22059893	16.9093	16.9093	18.2692	2.90522	2.90522	1649.44	7.40819
1	23	Cameroon	2015	15.2	2.7213	2.7213	27	3.29584	3.29584	0.27707	18.3	-1.4698	-1.4698	2.65792	2.65792	22763414	16.9407	16.9407	13.8095	2.62536	2.62536	1415	7.25488
1	23	Cameroon	2016	13.3	2.58776	2.58776	26	3.2581	3.2581	0.27591	20.6	-1.43268	-1.43268	2.56234	2.56234	23454161	16.9706	16.9706	13.3333	2.59027	2.59027	1441.72	7.27359
1	23	Cameroon	2017	12.4	2.5177	2.5177	25	3.21888	3.21888	0.337805	23.203	-1.24967	-1.24967	3.05963	3.05963	24128601	16.9989	16.9989	14.2857	2.65926	2.65926	1496.09	7.31061
1	23	Cameroon	2018	8.5	2.14007	2.14007	25	3.21888	3.21888	0.3997	29.7	-0.999438	-0.999438	3.03096	3.03096	24806383	17.0266	17.0266	12.381	2.51616	2.51616	1610.7	7.38442
2	23	Cameroon	2019	8	2.07944	2.07944	25	3.21888	3.21888	0.4161	36.5392	-0.844781	-0.844781	3.0474	3.0474	25506095	17.0544	17.0544	11.4286	2.43612	2.43612	1555.23	7.34938
2	23	Cameroon	2020	9.9	2.29253	2.29253	25	3.21888	3.21888	0.4325	41.2264	-0.727276	-0.727276	3.1039	3.1039	26210558	17.0817	17.0817	11.4286	2.43612	2.43612	1555.6	7.34962
2	23	Cameroon	2021	9.9	2.29253	2.29253	27	3.29584	3.29584	0.44115	42.5456	-0.685206	-0.685206	2.82764	2.82764	26915758	17.1082	17.1082	12.8571	2.5539	2.5539	1672.33	7.42197
2	23	Cameroon	2022	10.8	2.37955	2.37955	26	3.2581	3.2581	0.4498	43.8629	-0.643168	-0.643168	12.767	12.767	27632771	17.1345	17.1345	15.566	2.74509	2.74509	1604.88	7.3808
2	23	Cameroon	2023	11.4	2.43361	2.43361	27	3.29584	3.29584	0.45845	45.1802	-0.60113	-0.60113	22.7063	22.7063	28372687	17.1609	17.1609	16.5094	2.80393	2.80393	1736.86	7.45983
3	24	Canada	2014	92.9	4.53152	4.53152	81	4.39445	4.39445	0.84177	87.12	0.977997	0.977997	4.84359	4.84359	35434066	17.3832	17.3832	95.1923	4.5559	4.5559	50960.8	10.8388
3	24	Canada	2015	94.3	4.54648	4.54648	83	4.41884	4.41884	0.83512	90	1.01288	1.01288	4.73938	4.73938	35704498	17.3908	17.3908	95.7143	4.56137	4.56137	43594.2	10.6827
3	24	Canada	2016	92.9	4.53152	4.53152	82	4.40672	4.40672	0.82847	91.16	1.01808	1.01808	4.81642	4.81642	36110803	17.4021	17.4021	96.6667	4.57127	4.57127	42314.1	10.6529
3	24	Canada	2017	87.1	4.46706	4.46706	82	4.40672	4.40672	0.827135	92.7014	1.04171	1.04171	4.95997	4.95997	36545075	17.4141	17.4141	96.1905	4.56633	4.56633	45129.6	10.7173
3	24	Canada	2018	82.5	4.4128	4.4128	81	4.39445	4.39445	0.8258	94.64	1.0722	1.0722	4.88898	4.88898	37072620	17.4284	17.4284	94.7619	4.55137	4.55137	46539.2	10.748
3	24	Canada	2019	81.6	4.40183	4.40183	77	4.34381	4.34381	0.8339	91.9129	1.04319	1.04319	4.77293	4.77293	37618495	17.443	17.443	94.7619	4.55137	4.55137	46352.9	10.744
3	24	Canada	2020	84.4	4.43557	4.43557	77	4.34381	4.34381	0.842	92.3	1.06794	1.06794	4.88795	4.88795	38028638	17.4539	17.4538	93.3333	4.53618	4.53618	43537.8	10.6814
3	24	Canada	2021	83	4.41884	4.41884	74	4.30407	4.30407	0.84655	93.2917	1.09521	1.09521	4.7486	4.7486	38239864	17.4594	17.4594	91.9048	4.52075	4.52075	52496.8	10.8685
3	24	Canada	2022	73.6	4.29865	4.29864	74	4.30407	4.30407	0.8511	94	1.11759	1.11759	11.0547	11.0547	38939056	17.4775	17.4775	92.9245	4.53179	4.53179	55509.4	10.9243
3	24	Canada	2023	76.3	4.33467	4.33467	76	4.33073	4.33073	0.85565	94.7083	1.13997	1.13997	17.3608	17.3608	40097761	17.5068	17.5068	90.0943	4.50086	4.50086	53431.2	10.8861
	25	Central African Republic	2014	0.5	-0.693147	1.19392	24	3.17805	3.17805	0.12574	2.7	-2.07669	-2.0234	2.22015	2.22015	4623182	15.3466	15.3466	1.44231	0.366244	1.74297	409.85	6.01579
	25	Central African Republic	2015	6.7	1.90211	1.90211	24	3.17805	3.17805	0.10231	2.9	-2.1255	-2.0234	1.91023	1.91023	4629320	15.3479	15.3479	1.42857	0.356675	1.74297	366.323	5.90352
	25	Central African Republic	2016	7.1	1.96009	1.96009	20	2.99573	2.99573	0.07888	3.1	-2.17432	-2.0234	1.75409	1.75409	4713663	15.366	15.366	1.90476	0.644357	1.74297	387.176	5.95888
	25	Central African Republic	2017	5.2	1.64866	1.64866	23	3.13549	3.13549	0.11864	4	-2.07009	-2.0234	1.75365	1.75365	4793511	15.3828	15.3828	1.90476	0.644357	1.74297	432.324	6.06918
1	25	Central African Republic	2018	3.8	1.335	1.335	26	3.2581	3.2581	0.1584	5.1	-1.9624	-1.9624	1.56588	1.56588	4878657	15.4004	15.4004	3.33333	1.20397	1.74297	455.244	6.12083
1	25	Central African Republic	2019	4.2	1.43508	1.43508	25	3.21888	3.21888	0.1494	7.50916	-1.94089	-1.94089	1.76792	1.76792	4944703	15.4138	15.4138	3.33333	1.20397	1.74297	449.228	6.10753
1	25	Central African Republic	2020	2.8	1.02962	1.19392	25	3.21888	3.21888	0.1404	8.56567	-1.94272	-1.94272	2.14468	2.14468	5026628	15.4303	15.4303	4.28571	1.45529	1.74297	462.879	6.13747
1	25	Central African Republic	2021	4.2	1.43508	1.43508	24	3.17805	3.17805	0.14055	10.5826	-1.90757	-1.90757	1.87252	1.87252	5112100	15.4471	15.4471	4.28571	1.45529	1.74297	492.263	6.19901
1	25	Central African Republic	2022	3.3	1.19392	1.19392	24	3.17805	3.17805	0.1407	12.5996	-1.87241	-1.87241	10.7421	10.7421	5098039	15.4444	15.4444	3.77358	1.32803	1.74297	467.36	6.1471
1	25	Central African Republic	2023	3.3	1.19392	1.19392	24	3.17805	3.17805	0.14085	14.6166	-1.83726	-1.83726	19.6116	19.6116	5152421	15.455	15.455	3.30189	1.19449	1.74297	495.979	6.20653
	26	Chad	2014	8.1	2.09186	2.09186	22	3.09104	3.09104	0.10761	2.9	-2.11368	-2.0234	2.32031	2.32031	14188678	16.468	16.468	9.61539	2.26336	2.26336	982.528	6.89013
	26	Chad	2015	15.7	2.75366	2.75366	22	3.09104	3.09104	0.116625	3.5	-2.08321	-2.0234	2.34283	2.34283	14647621	16.4998	16.4998	8.57143	2.14843	2.14843	747.588	6.61685
	26	Chad	2016	10.5	2.35138	2.35138	20	2.99573	2.99573	0.12564	5.8	-2.0234	-2.0234	2.38848	2.38848	15114655	16.5312	16.5312	7.14286	1.96611	1.96611	668.079	6.50441
1	26	Chad	2017	9.5	2.25129	2.25129	20	2.99573	2.99573	0.12567	6.4	-2.01297	-2.01297	2.45482	2.45482	15622759	16.5642	16.5642	8.57143	2.14843	2.14843	640.117	6.46165
1	26	Chad	2018	8	2.07944	2.07944	19	2.94444	2.94444	0.1257	7	-2.00255	-2.00255	2.25948	2.25948	16156531	16.5978	16.5978	7.14286	1.96611	1.96611	695.642	6.54484
1	26	Chad	2019	10.4	2.34181	2.34181	20	2.99573	2.99573	0.1407	7.6	-1.95873	-1.95873	2.37246	2.37246	16685223	16.63	16.63	6.66667	1.89712	1.89712	678.142	6.51936
1	26	Chad	2020	11.3	2.4248	2.4248	20	2.99573	2.99573	0.1557	8.34311	-1.91244	-1.91244	2.7396	2.7396	17224679	16.6619	16.6619	7.61905	2.03065	2.03065	622.096	6.43309
1	26	Chad	2021	10.4	2.34181	2.34181	20	2.99573	2.99573	0.17235	11.0057	-1.82933	-1.82933	2.88813	2.88813	17828273	16.6963	16.6963	7.61905	2.03065	2.03065	660.747	6.49337
1	26	Chad	2022	9	2.19722	2.19722	19	2.94444	2.94444	0.189	12.1839	-1.77185	-1.77185	16.7226	16.7226	18455316	16.7309	16.7309	8.01887	2.0818	2.0818	671.72	6.50984
1	26	Chad	2023	9	2.19722	2.19722	20	2.99573	2.99573	0.20565	13.3621	-1.71436	-1.71436	30.5571	27.7568	19319064	16.7766	16.7766	8.01887	2.0818	2.0818	680.64	6.52303
2	27	Chile	2014	60	4.09434	4.09434	73	4.29046	4.29046	0.71216	61.11	0.239834	0.239834	4.75168	4.75168	17864195	16.6983	16.6983	86.5385	4.46059	4.46059	14529.7	9.58395
3	27	Chile	2015	60	4.09434	4.09434	70	4.2485	4.2485	0.70354	76.6296	0.48854	0.48854	4.9039	4.9039	18047625	16.7085	16.7085	84.7619	4.43985	4.43985	13433.9	9.50554
3	27	Chile	2016	60.5	4.10264	4.10264	66	4.18965	4.18965	0.69492	83.5586	0.588936	0.588936	5.36647	5.36647	18267221	16.7206	16.7206	80	4.38203	4.38203	13649.9	9.52148
3	27	Chile	2017	61.9	4.12552	4.12552	67	4.20469	4.20469	0.71496	82.3275	0.612385	0.612385	5.43279	5.43279	18558868	16.7365	16.7365	80.4762	4.38796	4.38796	14879.9	9.60777
3	27	Chile	2018	60.8	4.10759	4.10759	67	4.20469	4.20469	0.735	84.9	0.7015	0.7015	5.47306	5.47306	18893191	16.7543	16.7543	79.0476	4.37005	4.37005	15659.5	9.65883
3	27	Chile	2019	46.7	3.84374	3.84374	67	4.20469	4.20469	0.78045	85.0176	0.804915	0.804915	5.62631	5.62631	19197744	16.7703	16.7703	79.5238	4.37606	4.37606	14495.7	9.58161
3	27	Chile	2020	48.6	3.88362	3.88362	67	4.20469	4.20469	0.8259	87.4593	0.948454	0.948454	5.62993	5.62993	19370624	16.7793	16.7793	80	4.38203	4.38203	13114.8	9.4815
3	27	Chile	2021	51.4	3.93964	3.93964	67	4.20469	4.20469	0.8318	88.8045	0.984839	0.984839	4.99924	4.99924	19456334	16.7837	16.7837	80.4762	4.38796	4.38796	16216.6	9.69379
3	27	Chile	2022	50.5	3.92197	3.92197	67	4.20469	4.20469	0.8377	90.6769	1.03033	1.03033	4.36855	4.36855	19553036	16.7886	16.7886	72.1698	4.27902	4.27902	15451.1	9.64544
3	27	Chile	2023	50.2	3.91602	3.91601	66	4.18965	4.18965	0.8436	94.1192	1.10292	1.10292	3.73786	3.73786	19658835	16.794	16.794	71.2264	4.26586	4.26586	17067.8	9.74495
2	28	China	2014	28.6	3.35341	3.35341	36	3.58352	3.58352	0.54501	47.9	-0.361086	-0.361086	4.10536	4.10536	1370000000	21.0381	21.0381	40.3846	3.69845	3.69845	7636.07	8.94064
2	28	China	2015	26.2	3.26576	3.26576	37	3.61092	3.61092	0.57607	50.3	-0.250367	-0.250367	4.24201	4.24201	1380000000	21.0453	21.0453	40.9524	3.71241	3.71241	8016.45	8.98925
2	28	China	2016	26.7	3.28466	3.28466	40	3.68888	3.68888	0.60713	53.2	-0.131015	-0.131015	4.20639	4.20639	1390000000	21.0526	21.0526	41.4286	3.72397	3.72397	8094.39	8.99893
2	28	China	2017	38.6	3.65325	3.65325	41	3.71357	3.71357	0.644115	54.3	-0.0295227	-0.0295227	4.11133	4.11133	1400000000	21.0597	21.0526	45.2381	3.81194	3.81194	8817.05	9.08444
2	28	China	2018	36.3	3.59182	3.59182	39	3.66356	3.66356	0.6811	59.2	0.137574	0.137574	4.02442	4.02442	1400000000	21.0597	21.0526	48.5714	3.88304	3.88304	9905.41	9.20084
3	28	China	2019	38.2	3.64284	3.64284	41	3.71357	3.71357	0.73795	64.0809	0.348654	0.348654	4.05939	4.05939	1410000000	21.0669	21.0526	44.7619	3.80136	3.80136	10143.9	9.22462
3	28	China	2020	27.8	3.32504	3.32504	41	3.71357	3.71357	0.7948	70.0528	0.578569	0.578569	4.23338	4.23338	1410000000	21.0669	21.0526	51.4286	3.94019	3.94019	10408.7	9.2504
3	28	China	2021	28.3	3.34286	3.34286	45	3.80666	3.80666	0.80335	73.0532	0.649441	0.649441	3.98833	3.98833	1410000000	21.0669	21.0526	52.8571	3.96759	3.96759	12617.5	9.44284
3	28	China	2022	29.7	3.39115	3.39115	45	3.80666	3.80666	0.8119	75.6113	0.712678	0.712678	10.5049	10.5049	1410000000	21.0669	21.0526	52.8302	3.96708	3.96708	12662.6	9.44641
3	28	China	2023	25.1	3.22287	3.22287	42	3.73767	3.73767	0.82045	77.4827	0.764058	0.764058	17.0215	17.0215	1410000000	21.0669	21.0526	52.8302	3.96708	3.96708	12614.1	9.44257
2	29	Costa Rica	2014	65.2	4.17746	4.17746	54	3.98898	3.98898	0.60614	53	-0.136677	-0.136677	6.67952	6.67952	4767119	15.3773	15.3773	72.5962	4.28491	4.28491	10911.5	9.29757
2	29	Costa Rica	2015	67.1	4.20618	4.20618	55	4.00733	4.00733	0.61878	59.763	0.00827744	0.00827744	6.8735	6.8735	4818038	15.3879	15.3879	69.0476	4.2348	4.2348	11714.7	9.3686
2	29	Costa Rica	2016	66.7	4.2002	4.20021	58	4.06044	4.06044	0.63142	65.8804	0.142086	0.142086	6.89396	6.89396	4866998	15.398	15.398	66.1905	4.19254	4.19254	12091	9.40022
3	29	Costa Rica	2017	66.2	4.19268	4.19268	59	4.07754	4.07754	0.66591	71.5817	0.317451	0.317451	7.06981	7.06981	4913177	15.4074	15.4074	66.6667	4.19971	4.1997	12317.1	9.41874
3	29	Costa Rica	2018	62.3	4.13196	4.13196	56	4.02535	4.02535	0.7004	73.4797	0.427155	0.427155	6.76992	6.76992	4957818	15.4165	15.4165	68.0952	4.22091	4.22091	12590.2	9.44068
3	29	Costa Rica	2019	60.4	4.10099	4.10099	56	4.02535	4.02535	0.729	81.2026	0.624283	0.624283	6.73808	6.73808	4999553	15.4249	15.4249	70	4.2485	4.2485	12884.7	9.46379
3	29	Costa Rica	2020	71.7	4.27249	4.27249	56	4.02535	4.02535	0.7576	80.5302	0.676472	0.676472	6.62898	6.62898	5034320	15.4318	15.4318	67.1429	4.20682	4.20682	12394	9.42497
3	29	Costa Rica	2021	76.9	4.34251	4.34251	58	4.06044	4.06044	0.76175	82.749	0.724036	0.724036	6.24842	6.24842	5059988	15.4369	15.4369	63.8095	4.1559	4.1559	12838.1	9.46017
3	29	Costa Rica	2022	81.6	4.40183	4.40183	54	3.98898	3.98898	0.7659	82.598	0.730686	0.730686	5.86786	5.86786	5081765	15.4412	15.4412	64.6226	4.16856	4.16856	13625.9	9.51973
3	29	Costa Rica	2023	83.9	4.42963	4.42963	55	4.00733	4.00733	0.77005	85.127	0.783605	0.783605	5.4873	5.4873	5105525	15.4458	15.4458	60.3774	4.10061	4.10061	16942	9.73755
2	30	Croatia	2014	67.1	4.20618	4.20618	48	3.8712	3.8712	0.62817	68.5679	0.181234	0.181234	5.17615	5.17615	4201598	15.251	15.251	63.4615	4.15043	4.15043	14188	9.56015
3	30	Croatia	2015	64.8	4.17131	4.17131	51	3.93183	3.93183	0.672205	69.845	0.30151	0.30151	4.96909	4.96909	4151725	15.239	15.239	60.4762	4.10225	4.10225	12285.3	9.41616
3	30	Croatia	2016	67.6	4.21361	4.21361	49	3.89182	3.89182	0.71624	72.6973	0.448982	0.448982	4.89622	4.89622	4106867	15.2282	15.2282	62.381	4.13326	4.13326	12821.2	9.45885
3	30	Croatia	2017	70.5	4.25561	4.25561	49	3.89182	3.89182	0.70902	67.0962	0.336177	0.336177	3.8627	3.8627	4041407	15.2121	15.2121	61.9048	4.1256	4.1256	13902.6	9.53983
3	30	Croatia	2018	71.7	4.27249	4.27249	48	3.8712	3.8712	0.7018	75.2946	0.461611	0.461611	3.91209	3.91209	3988775	15.199	15.199	61.9048	4.1256	4.1256	15460.4	9.64604
3	30	Croatia	2019	70.3	4.25277	4.25277	47	3.85015	3.85015	0.73815	79.0798	0.608045	0.608045	3.92008	3.92008	3949390	15.1891	15.1891	61.9048	4.1256	4.1256	15563.8	9.6527
3	30	Croatia	2020	66.5	4.1972	4.1972	47	3.85015	3.85015	0.7745	78.3209	0.676029	0.676029	4.38902	4.38902	3914206	15.1801	15.1801	59.5238	4.08638	4.08638	14808.5	9.60295
3	30	Croatia	2021	66	4.18965	4.18965	47	3.85015	3.85015	0.79255	81.254	0.766931	0.766931	4.05666	4.05666	3878981	15.1711	15.1711	58.5714	4.07025	4.07025	17789.9	9.78639
3	30	Croatia	2022	69.3	4.23844	4.23844	50	3.91202	3.91202	0.8106	82.0716	0.82131	0.82131	3.7243	3.7243	3855641	15.165	15.165	60.8491	4.1084	4.1084	18466.1	9.82369
3	30	Croatia	2023	67.8	4.21656	4.21656	50	3.91202	3.91202	0.82865	83.2412	0.881766	0.881766	3.39194	3.39194	3859686	15.1661	15.1661	59.434	4.08487	4.08487	21865.5	9.99266
2	31	Cyprus	2014	63.8	4.15575	4.15575	63	4.14313	4.14313	0.59576	69.3287	0.122072	0.122072	6.42111	6.42111	1201801	13.9993	13.9993	82.6923	4.41513	4.41513	27244.4	10.2126
2	31	Cyprus	2015	62.4	4.13357	4.13357	61	4.11087	4.11087	0.59901	71.7157	0.170531	0.170531	6.30491	6.30491	1219502	14.014	14.014	80.9524	4.39386	4.39386	23487.2	10.0642
3	31	Cyprus	2016	65.2	4.17746	4.17746	55	4.00733	4.00733	0.60226	75.9002	0.250023	0.250023	6.11811	6.11811	1237112	14.0283	14.0283	74.7619	4.31431	4.31431	24715.2	10.1152
3	31	Cyprus	2017	64.8	4.17131	4.17131	57	4.04305	4.04305	0.68793	80.7432	0.524737	0.524737	5.69962	5.69962	1254275	14.0421	14.0421	78.0952	4.35793	4.35793	26697	10.1923
3	31	Cyprus	2018	63.2	4.1463	4.1463	59	4.07754	4.07754	0.7736	84.4336	0.779553	0.779553	5.02535	5.02535	1270737	14.0551	14.0551	75.2381	4.32066	4.32066	29600	10.2955
3	31	Cyprus	2019	64.2	4.162	4.162	58	4.06044	4.06044	0.82335	86.0636	0.91867	0.91867	5.2126	5.2126	1286671	14.0676	14.0676	75.2381	4.32066	4.32066	29703.1	10.299
3	31	Cyprus	2020	56.6	4.03601	4.03601	58	4.06044	4.06044	0.8731	90.8019	1.11145	1.11145	5.63694	5.63694	1302247	14.0796	14.0796	68.0952	4.22091	4.22091	28649	10.2629
3	31	Cyprus	2021	59	4.07754	4.07754	53	3.97029	3.97029	0.86955	90.7595	1.1028	1.1028	5.23586	5.23586	1317309	14.0911	14.0911	70.9524	4.26201	4.26201	33734.3	10.4263
3	31	Cyprus	2022	58.5	4.06903	4.06903	52	3.95124	3.95124	0.866	89.601	1.07488	1.07488	4.83478	4.83478	1331370	14.1017	14.1017	68.8679	4.23219	4.23219	33938.9	10.4323
3	31	Cyprus	2023	59.2	4.08092	4.08092	53	3.97029	3.97029	0.86245	91.2212	1.09493	1.09493	4.4337	4.4337	1344976	14.1119	14.1119	71.6981	4.27246	4.27246	36551.4	10.5065
3	32	Denmark	2014	78.6	4.36437	4.36437	92	4.52179	4.48864	0.8162	95.9935	1.07415	1.07415	7.63485	7.63485	5643475	15.546	15.546	99.5192	4.60035	4.60035	62520.5	11.0432
3	32	Denmark	2015	76.7	4.3399	4.3399	91	4.51086	4.48864	0.83361	96.3305	1.11881	1.11881	7.01041	7.01041	5683483	15.5531	15.5531	99.5238	4.6004	4.6004	53094	10.8798
3	32	Denmark	2016	75.2	4.32015	4.32015	90	4.49981	4.48864	0.85102	96.9678	1.16865	1.16865	7.69106	7.69106	5728010	15.5609	15.5609	97.619	4.58107	4.58107	54500.9	10.906
3	32	Denmark	2017	75.2	4.32015	4.32015	88	4.47734	4.47734	0.88301	97.0994	1.24228	1.24228	7.11586	7.11586	5764980	15.5673	15.5673	97.619	4.58107	4.58107	57521.6	10.9599
3	32	Denmark	2018	80.2	4.38452	4.38452	88	4.47734	4.47734	0.915	97.3192	1.31743	1.31743	7.29691	7.29691	5793636	15.5723	15.5723	96.6667	4.57127	4.57127	61324.8	11.0239
3	32	Denmark	2019	81.1	4.39568	4.39568	87	4.46591	4.46591	0.9454	98.0464	1.3978	1.38184	7.25505	7.25505	5814422	15.5759	15.5759	97.1429	4.57618	4.57618	59404.3	10.9921
3	32	Denmark	2020	78.3	4.36055	4.36055	87	4.46591	4.46591	0.9758	96.5491	1.43976	1.38184	7.38354	7.38354	5831404	15.5788	15.5788	98.0952	4.58594	4.58594	60985.5	11.0184
3	32	Denmark	2021	80.2	4.38452	4.38452	88	4.47734	4.47734	0.97375	98.8659	1.47519	1.38184	6.99993	6.99993	5856733	15.5831	15.5831	99.0476	4.5956	4.5956	69728	11.1524
3	32	Denmark	2022	76.9	4.34251	4.34251	90	4.49981	4.48864	0.9717	97.8601	1.45325	1.38184	11.8044	11.8044	5903037	15.591	15.591	99.5283	4.60044	4.60044	68091.3	11.1286
3	32	Denmark	2023	76.8	4.3412	4.3412	90	4.49981	4.48864	0.96965	98.7756	1.46448	1.38184	16.6088	16.6088	5946952	15.5984	15.5984	99.5283	4.60044	4.60044	68453.9	11.1339
2	33	Dominica	2014	87.6	4.47278	4.47278	58	4.06044	4.06044	0.4338	57.5	-0.443425	-0.443425	4.52459	4.52459	70373	11.1616	12.5389	72.1154	4.27827	4.27827	7395.3	8.9086
2	33	Dominica	2015	88.1	4.47847	4.47847	58.5	4.06903	4.06903	0.445775	65	-0.28723	-0.28723	3.40712	3.40712	70410	11.1621	12.5389	72.8571	4.2885	4.2885	7679.83	8.94635
2	33	Dominica	2016	83.3	4.42245	4.42245	59	4.07754	4.07754	0.45775	67.03	-0.225471	-0.225471	5.12972	5.12972	69606	11.1506	12.5389	73.8095	4.30149	4.30149	8278.45	9.02141
2	33	Dominica	2017	91.4	4.51525	4.51525	57	4.04305	4.04305	0.518575	69.6197	-0.0450803	-0.0450803	4.76675	4.76675	68496	11.1345	12.5389	74.2857	4.30792	4.30792	7614.34	8.93779
2	33	Dominica	2018	87.7	4.47392	4.47392	57	4.04305	4.04305	0.5794	71.5008	0.123077	0.123077	5.1536	5.1536	68174	11.1298	12.5389	73.8095	4.30149	4.30149	8137.57	9.00425
2	33	Dominica	2019	84.4	4.43557	4.43557	55	4.00733	4.00733	0.59035	73.3819	0.179979	0.179979	5.53449	5.53449	67880	11.1255	12.5389	74.7619	4.31431	4.31431	9009.09	9.10599
2	33	Dominica	2020	94.8	4.55177	4.55177	55	4.00733	4.00733	0.6013	75.6567	0.243678	0.243678	4.6963	4.6963	67573	11.121	12.5389	75.7143	4.32697	4.32697	7461.78	8.91755
3	33	Dominica	2021	95.8	4.56226	4.56226	55	4.00733	4.00733	0.5901	82.3506	0.334259	0.334259	5.46585	5.46585	67202	11.1155	12.5389	73.3333	4.29502	4.29502	8262.65	9.0195
3	33	Dominica	2022	95.8	4.56226	4.56226	55	4.00733	4.00733	0.5789	83.3767	0.326991	0.326991	9.3566	9.3566	66826	11.1098	12.5389	75.4717	4.32376	4.32376	9085.67	9.11445
3	33	Dominica	2023	95.7	4.56122	4.56122	56	4.02535	4.02535	0.5677	84.4028	0.319722	0.319722	4.65674	4.65674	66510	11.1051	12.5389	70.7547	4.25922	4.25922	9833	9.1935
2	34	Dominican Republic	2014	51	3.93183	3.93183	32	3.46574	3.46574	0.44808	49.58	-0.548303	-0.548303	3.62243	3.62243	10315528	16.1492	16.1492	41.3462	3.72198	3.72198	6512.51	8.78148
2	34	Dominican Republic	2015	54.8	4.00369	4.00369	33	3.49651	3.49651	0.46972	54.2158	-0.419998	-0.419998	3.604	3.604	10434829	16.1607	16.1607	34.7619	3.54852	3.54852	6819.93	8.8276
2	34	Dominican Republic	2016	54.8	4.00369	4.00369	31	3.43399	3.43399	0.49136	63.8709	-0.205037	-0.205037	3.8505	3.8505	10551430	16.1718	16.1718	37.619	3.62751	3.62751	7174.82	8.87833
2	34	Dominican Republic	2017	52.9	3.9684	3.9684	29	3.3673	3.3673	0.53198	67.5712	-0.0505437	-0.0505437	3.92027	3.92027	10666843	16.1827	16.1827	37.619	3.62751	3.62751	7499.69	8.92262
2	34	Dominican Republic	2018	47.6	3.86283	3.86283	30	3.4012	3.4012	0.5726	74.822	0.165247	0.165247	3.91821	3.91821	10782053	16.1934	16.1934	40.4762	3.70071	3.70071	7934.98	8.97904
3	34	Dominican Republic	2019	47.2	3.85439	3.85439	28	3.3322	3.3322	0.6254	79.7155	0.36751	0.36751	4.04277	4.04277	10894043	16.2037	16.2037	43.3333	3.76892	3.76892	8164.22	9.00752
3	34	Dominican Republic	2020	52.4	3.95891	3.95891	28	3.3322	3.3322	0.6782	81.6173	0.518123	0.518123	4.5177	4.5177	11008300	16.2142	16.2142	47.619	3.86323	3.86323	7162.29	8.87659
3	34	Dominican Republic	2021	55.7	4.01998	4.01998	30	3.4012	3.4012	0.66055	85.243	0.541347	0.541347	3.74731	3.74731	11123476	16.2246	16.2246	48.5714	3.88304	3.88304	8472.48	9.04458
3	34	Dominican Republic	2022	52.4	3.95891	3.95891	32	3.46574	3.46574	0.6429	84.3832	0.487131	0.487131	22.3626	22.3626	11230734	16.2342	16.2342	50.9434	3.93072	3.93072	10109.5	9.22123
3	34	Dominican Republic	2023	53.6	3.98155	3.98155	35	3.55535	3.55535	0.62525	83.5234	0.432916	0.432916	40.978	27.7568	11331265	16.2431	16.2431	48.1132	3.87356	3.87356	10717.6	9.27965
2	35	Ecuador	2014	45.2	3.8111	3.8111	33	3.49651	3.49651	0.50529	45.5904	-0.489563	-0.489563	5.21021	5.21021	16035124	16.5903	16.5903	14.4231	2.66883	2.66883	6405.8	8.76496
2	35	Ecuador	2015	41	3.71357	3.71357	32	3.46574	3.46574	0.533915	48.9404	-0.367874	-0.367874	5.1057	5.1057	16266225	16.6046	16.6046	15.2381	2.7238	2.7238	5976.16	8.69553
2	35	Ecuador	2016	44.3	3.79098	3.79098	31	3.43399	3.43399	0.56254	54.0629	-0.215585	-0.215585	4.36275	4.36275	16505139	16.6192	16.6192	29.5238	3.3852	3.3852	5917.64	8.68569
2	35	Ecuador	2017	41.9	3.73529	3.73529	32	3.46574	3.46574	0.58772	55.8	-0.129426	-0.129426	4.61426	4.61426	16759519	16.6345	16.6345	25.7143	3.24705	3.24705	6233.32	8.73766
2	35	Ecuador	2018	42.5	3.7495	3.7495	34	3.52636	3.52636	0.6129	57.5	-0.043908	-0.043908	4.62146	4.62146	17049547	16.6516	16.6516	27.1429	3.30111	3.30111	6303.92	8.74893
2	35	Ecuador	2019	39.2	3.66868	3.66868	38	3.63759	3.63759	0.6572	59.2	0.0842608	0.0842608	4.24578	4.24578	17340021	16.6685	16.6685	31.9048	3.46276	3.46276	6205.06	8.73312
3	35	Ecuador	2020	37.3	3.61899	3.61899	38	3.63759	3.63759	0.7015	70.7	0.381619	0.381619	4.26103	4.26103	17546065	16.6803	16.6803	31.9048	3.46276	3.46276	5463.65	8.60587
3	35	Ecuador	2021	37.3	3.61899	3.61899	36	3.58352	3.58352	0.6952	70.2073	0.35906	0.35906	3.64777	3.64777	17682454	16.6881	16.6881	40.9524	3.71241	3.71241	6075.8	8.71207
3	35	Ecuador	2022	32.5	3.48124	3.48124	36	3.58352	3.58352	0.6889	69.7181	0.336561	0.336561	9.29326	9.29326	17823897	16.6961	16.6961	27.8302	3.32612	3.32612	6541	8.78585
3	35	Ecuador	2023	32.7	3.48738	3.48738	34	3.52636	3.52636	0.6826	72.6943	0.373889	0.373889	3.89365	3.89365	17980083	16.7048	16.7048	19.3396	2.96216	2.96216	6609.8	8.79631
2	36	El Salvador	2014	43.8	3.77963	3.77963	39	3.66356	3.66356	0.49885	24.7617	-0.863521	-0.863521	3.82416	3.82416	6162955	15.6341	15.6341	37.0192	3.61144	3.61144	3666.01	8.20686
2	36	El Salvador	2015	45.2	3.8111	3.8111	39	3.66356	3.66356	0.485345	26.8026	-0.858412	-0.858412	3.90988	3.90988	6183676	15.6374	15.6374	30.4762	3.41695	3.41695	3790.34	8.24021
2	36	El Salvador	2016	43.3	3.76815	3.76815	36	3.58352	3.58352	0.47184	28.9971	-0.850651	-0.850651	3.82524	3.82524	6200800	15.6402	15.6402	24.7619	3.20931	3.20931	3901.34	8.26908
2	36	El Salvador	2017	35.7	3.57515	3.57515	33	3.49651	3.49651	0.50937	33.8207	-0.683657	-0.683657	3.72523	3.72523	6213533	15.6422	15.6422	20.4762	3.01926	3.01926	4020.13	8.29907
2	36	El Salvador	2018	32.1	3.46886	3.46886	35	3.55535	3.55535	0.5469	43.8	-0.427654	-0.427654	3.60575	3.60575	6219807	15.6432	15.6432	17.619	2.86898	2.86898	4183.55	8.33891
2	36	El Salvador	2019	42.9	3.75887	3.75887	34	3.52636	3.52636	0.5583	50.4912	-0.286705	-0.286705	3.38711	3.38711	6222318	15.6437	15.6437	19.5238	2.97163	2.97163	4320.12	8.37104
2	36	El Salvador	2020	44.3	3.79098	3.79098	34	3.52636	3.52636	0.5697	54.6014	-0.190316	-0.190316	3.66088	3.66088	6234673	15.6456	15.6456	23.3333	3.14988	3.14988	3997.19	8.29335
2	36	El Salvador	2021	44.8	3.80221	3.80221	34	3.52636	3.52636	0.5608	58.5986	-0.14116	-0.14116	3.57766	3.57766	6255782	15.649	15.649	21.4286	3.06473	3.06473	4642.61	8.44303
2	36	El Salvador	2022	34.9	3.55249	3.55249	33	3.49651	3.49651	0.5519	62.8885	-0.0869517	-0.0869517	3.37493	3.37493	6280319	15.6529	15.6529	24.0566	3.18041	3.18041	5093.52	8.53572
2	36	El Salvador	2023	46.4	3.8373	3.8373	31	3.43399	3.43399	0.543	67.1784	-0.0327429	-0.0327429	3.17219	3.17219	6309624	15.6576	15.6576	39.1509	3.66742	3.66742	5391.07	8.5925
3	37	Estonia	2014	72.9	4.28909	4.28909	69	4.23411	4.23411	0.81796	84.2415	0.87519	0.87519	4.39433	4.39433	1314545	14.089	14.089	87.0192	4.46613	4.46613	20581.8	9.93216
3	37	Estonia	2015	65.2	4.17746	4.17746	70	4.2485	4.2485	0.8257	88.4097	0.964416	0.964416	5.14419	5.14419	1315407	14.0897	14.0897	87.1429	4.46755	4.46755	17722.2	9.78257
3	37	Estonia	2016	68.1	4.22098	4.22098	70	4.2485	4.2485	0.83344	87.2402	0.961491	0.961491	5.15764	5.15764	1315790	14.0899	14.0899	85.7143	4.45102	4.45102	18666.4	9.83448
3	37	Estonia	2017	68.6	4.22829	4.22829	71	4.26268	4.26268	0.84102	88.1025	0.993287	0.993287	4.96132	4.96132	1317384	14.0912	14.0912	85.7143	4.45102	4.45102	20851.5	9.94518
3	37	Estonia	2018	65.1	4.17592	4.17592	73	4.29046	4.29046	0.8486	89.357	1.03185	1.03185	5.23997	5.23997	1321977	14.0946	14.0946	85.7143	4.45102	4.45102	23618.1	10.0698
3	37	Estonia	2019	67.5	4.21213	4.21213	74	4.30407	4.30407	0.89795	90.2289	1.15699	1.15699	5.26042	5.26042	1326898	14.0984	14.0984	86.1905	4.45656	4.45656	24021.2	10.0867
3	37	Estonia	2020	70.8	4.25986	4.25986	74	4.30407	4.30407	0.9473	89.0583	1.24687	1.24687	5.52697	5.52697	1329522	14.1003	14.1003	88.0952	4.47842	4.47842	23934	10.0831
3	37	Estonia	2021	70.8	4.25986	4.25986	74	4.30407	4.30407	0.9433	90.9797	1.27111	1.27111	5.26321	5.26321	1330932	14.1014	14.1014	88.5714	4.48381	4.48381	27953.8	10.2383
3	37	Estonia	2022	71.2	4.26549	4.26549	74	4.30407	4.30407	0.9393	91.5202	1.27152	1.27152	4.99945	4.99945	1348840	14.1148	14.1148	89.6226	4.49561	4.49561	28451.1	10.2559
3	37	Estonia	2023	69.2	4.237	4.237	76	4.33073	4.33073	0.9353	93.1834	1.29131	1.29131	4.73569	4.73569	1370286	14.1305	14.1305	89.6226	4.49561	4.49561	30133.3	10.3134
1	38	Ethiopia	2014	8.6	2.15176	2.15176	33	3.49651	3.49651	0.25888	7.7	-1.69338	-1.69338	4.79265	4.79265	101000000	18.4306	18.4306	37.5	3.62434	3.62434	549.987	6.30989
1	38	Ethiopia	2015	8.6	2.15176	2.15176	33	3.49651	3.49651	0.262715	13.8552	-1.57856	-1.57856	5.15336	5.15336	104000000	18.4599	18.4599	35.2381	3.56213	3.56213	621.846	6.43269
1	38	Ethiopia	2016	7.6	2.02815	2.02815	34	3.52636	3.52636	0.26655	15.3669	-1.5439	-1.5439	5.06151	5.06151	107000000	18.4883	18.4883	33.3333	3.50656	3.50656	696.196	6.54563
1	38	Ethiopia	2017	7.6	2.02815	2.02815	35	3.55535	3.55535	0.306425	15.6	-1.45093	-1.45093	5.49905	5.49905	110000000	18.516	18.516	33.8095	3.52074	3.52074	745.632	6.61423
1	38	Ethiopia	2018	10.8	2.37955	2.37955	34	3.52636	3.52636	0.3463	15.9	-1.3568	-1.3568	5.22011	5.22011	113000000	18.5429	18.5429	35.7143	3.57555	3.57555	747.968	6.61736
1	38	Ethiopia	2019	11.3	2.4248	2.4248	37	3.61092	3.61092	0.31015	16	-1.43572	-1.43572	4.48087	4.48087	116000000	18.5691	18.5691	33.8095	3.52074	3.52074	828.709	6.71987
1	38	Ethiopia	2020	6.1	1.80829	1.80829	37	3.61092	3.61092	0.274	16.0696	-1.51515	-1.51515	4.09057	4.09057	119000000	18.5946	18.5946	38.5714	3.65251	3.65251	905.313	6.80828
1	38	Ethiopia	2021	3.8	1.335	1.335	39	3.66356	3.66356	0.28025	16.6981	-1.49036	-1.49036	4.06525	4.06525	122000000	18.6195	18.6195	29.0476	3.36894	3.36894	910.948	6.81449
1	38	Ethiopia	2022	5.2	1.64866	1.64866	38	3.63759	3.63759	0.2865	19.3781	-1.43015	-1.43015	23.0064	23.0064	125000000	18.6438	18.6438	26.4151	3.27394	3.27394	1011.07	6.91877
1	38	Ethiopia	2023	6.2	1.82455	1.82455	37	3.61092	3.61092	0.29275	22.0581	-1.36994	-1.36994	41.9476	27.7568	129000000	18.6753	18.6753	26.8868	3.29164	3.29164	1272.02	7.14836
3	39	Finland	2014	96.2	4.56643	4.56643	89	4.48864	4.48864	0.84491	86.5304	0.974823	0.974823	7.10237	7.10237	5461512	15.5132	15.5132	100	4.60517	4.60044	50073.8	10.8213
3	39	Finland	2015	85.7	4.45085	4.45085	90	4.49981	4.48864	0.863295	86.4221	1.01396	1.01396	7.03208	7.03208	5479531	15.5165	15.5165	100	4.60517	4.60044	42560.3	10.6587
3	39	Finland	2016	84.8	4.4403	4.4403	89	4.48864	4.48864	0.88168	87.7036	1.0771	1.0771	6.85153	6.85153	5495303	15.5194	15.5194	100	4.60517	4.60044	43451.3	10.6794
3	39	Finland	2017	86.7	4.46245	4.46245	85	4.44265	4.44265	0.88159	87.4689	1.07285	1.07285	6.36311	6.36311	5508214	15.5218	15.5218	100	4.60517	4.60044	46085	10.7382
3	39	Finland	2018	77.8	4.35414	4.35414	85	4.44265	4.44265	0.8815	88.89	1.09718	1.09718	6.27558	6.27558	5515525	15.5231	15.5231	100	4.60517	4.60044	49654.2	10.8128
3	39	Finland	2019	75.9	4.32942	4.32942	86	4.45435	4.45435	0.91335	89.6074	1.18061	1.18061	6.41695	6.41695	5521606	15.5242	15.5242	100	4.60517	4.60044	48358.2	10.7864
3	39	Finland	2020	80.7	4.39074	4.39074	86	4.45435	4.45435	0.9452	92.1703	1.29591	1.29591	6.63494	6.63494	5529543	15.5256	15.5256	100	4.60517	4.60044	48828.7	10.7961
3	39	Finland	2021	83.5	4.42485	4.42485	88	4.47734	4.47734	0.94925	92.8081	1.31595	1.31595	6.53826	6.53826	5541017	15.5277	15.5277	100	4.60517	4.60044	53099.1	10.8799
3	39	Finland	2022	78.8	4.36691	4.36691	87	4.46591	4.46591	0.9533	92.9888	1.32811	1.32811	6.44158	6.44158	5556106	15.5304	15.5304	100	4.60517	4.60044	50438.5	10.8285
3	39	Finland	2023	71.1	4.26409	4.26409	87	4.46591	4.46591	0.95735	93.5139	1.34621	1.34621	6.3449	6.3449	5583911	15.5354	15.5354	100	4.60517	4.60044	52925.7	10.8766
3	40	France	2014	58.1	4.06217	4.06217	69	4.23411	4.23411	0.89384	83.7511	1.03599	1.03599	5.4892	5.4892	66312067	18.0099	18.0099	88.4615	4.48257	4.48257	43148	10.6724
3	40	France	2015	51.4	3.93964	3.93964	70	4.2485	4.2485	0.869715	78.006	0.882988	0.882988	5.44643	5.44643	66548272	18.0134	18.0134	87.619	4.473	4.473	36702.4	10.5106
3	40	France	2016	42.9	3.75887	3.75887	69	4.23411	4.23411	0.84559	79.2698	0.850991	0.850991	5.40806	5.40806	66724104	18.0161	18.0161	87.619	4.473	4.473	37024.2	10.5193
3	40	France	2017	56.2	4.02892	4.02892	70	4.2485	4.2485	0.862295	80.5025	0.909536	0.909536	5.4516	5.4516	66918020	18.019	18.019	88.5714	4.48381	4.48381	38687.2	10.5633
3	40	France	2018	48.1	3.87328	3.87328	72	4.27667	4.27667	0.879	82.0432	0.973399	0.973399	5.40717	5.40717	67158348	18.0226	18.0226	88.0952	4.47842	4.47842	41418.2	10.6315
3	40	France	2019	57.1	4.0448	4.0448	69	4.23411	4.23411	0.8754	83.3397	0.987751	0.987752	5.35443	5.35443	67382061	18.0259	18.0259	88.5714	4.48381	4.48381	40408.3	10.6068
3	40	France	2020	56.1	4.02714	4.02714	69	4.23411	4.23411	0.8718	84.7064	1.00332	1.00332	5.65981	5.65981	67601110	18.0291	18.0291	87.1429	4.46755	4.46755	39169.9	10.5757
3	40	France	2021	56.6	4.03601	4.03601	71	4.26268	4.26268	0.8775	86.0955	1.04001	1.04001	5.43039	5.43039	67842811	18.0327	18.0327	87.1429	4.46755	4.46755	43725.1	10.6857
3	40	France	2022	57.1	4.0448	4.0448	72	4.27667	4.27667	0.8832	85.3333	1.03957	1.03957	5.20097	5.20097	68065015	18.036	18.036	85.3774	4.44708	4.44708	41082.8	10.6233
3	40	France	2023	55.9	4.02356	4.02356	71	4.26268	4.26268	0.8889	86.8364	1.07823	1.07823	4.97155	4.97155	68287487	18.0392	18.0392	84.9057	4.44154	4.44154	44690.9	10.7075
1	41	Gabon	2014	51.9	3.94932	3.94932	37	3.61092	3.61092	0.3294	38.0712	-1.01173	-1.01173	2.66667	2.66667	1978399	14.4978	14.4978	36.5385	3.59837	3.59837	9201.36	9.12711
2	41	Gabon	2015	47.1	3.85227	3.85227	34	3.52636	3.52636	0.34388	45.7845	-0.846268	-0.846268	2.82436	2.82436	2040989	14.5289	14.5289	32.381	3.47757	3.47757	7047.13	8.86038
2	41	Gabon	2016	42.4	3.74715	3.74715	35	3.55535	3.55535	0.35836	48.0523	-0.774815	-0.774815	2.66773	2.66773	2100306	14.5576	14.5576	30.4762	3.41695	3.41695	6677.07	8.80643
2	41	Gabon	2017	40.5	3.7013	3.7013	32	3.46574	3.46574	0.39483	50.3201	-0.65431	-0.65431	3.55571	3.55571	2156900	14.5842	14.5842	25.2381	3.22835	3.22835	6921.73	8.84242
2	41	Gabon	2018	37.7	3.62966	3.62966	31	3.43399	3.43399	0.4313	59.6	-0.412746	-0.412746	3.07154	3.07154	2212318	14.6096	14.6096	24.2857	3.18989	3.18989	7624.28	8.93909
2	41	Gabon	2019	45.3	3.81331	3.81331	31	3.43399	3.43399	0.4857	68.6855	-0.134542	-0.134543	2.87431	2.87431	2267706	14.6343	14.6343	24.2857	3.18989	3.18989	7441.18	8.91478
2	41	Gabon	2020	45.8	3.82428	3.82428	31	3.43399	3.43399	0.5401	72.2754	0.048784	0.048784	3.39874	3.39874	2322539	14.6582	14.6582	26.6667	3.28341	3.28341	6605.8	8.7957
2	41	Gabon	2021	45.8	3.82428	3.82428	31	3.43399	3.43399	0.5461	73.1414	0.077119	0.077119	2.70079	2.70079	2376722	14.6812	14.6812	24.7619	3.20931	3.20931	8181.41	9.00962
2	41	Gabon	2022	48.6	3.88362	3.88362	29	3.3673	3.3673	0.5521	73.6951	0.100062	0.100062	13.8034	13.8034	2430747	14.7037	14.7037	23.1132	3.1404	3.1404	8409.21	9.03708
2	41	Gabon	2023	33.6	3.51453	3.51453	28	3.3322	3.3322	0.5581	74.2488	0.123006	0.123006	24.906	24.906	2484789	14.7257	14.7257	20.7547	3.03277	3.03277	7802.84	8.96224
3	42	Germany	2014	78.1	4.35799	4.35799	79	4.36945	4.36945	0.7864	86.1937	0.838492	0.838492	4.92102	4.92102	80982500	18.2097	18.2097	93.75	4.54063	4.54063	48971.1	10.799
3	42	Germany	2015	68.1	4.22098	4.22098	81	4.39445	4.39445	0.803695	87.5898	0.901175	0.901175	4.85515	4.85515	81686611	18.2184	18.2184	93.3333	4.53618	4.53618	41911	10.6433
3	42	Germany	2016	68.6	4.22829	4.22829	81	4.39445	4.39445	0.82099	84.1652	0.880631	0.880631	4.83923	4.83923	82348669	18.2265	18.2265	91.9048	4.52075	4.52075	42961	10.668
3	42	Germany	2017	65.2	4.17746	4.17746	81	4.39445	4.39445	0.848745	84.3942	0.946498	0.946498	4.87183	4.87183	82657002	18.2302	18.2302	91.4286	4.51556	4.51556	45526.6	10.7261
3	42	Germany	2018	64.6	4.16821	4.16821	80	4.38203	4.38203	0.8765	87.0371	1.05404	1.05404	4.97933	4.97933	82905782	18.2332	18.2332	91.4286	4.51556	4.51556	48874.9	10.797
3	42	Germany	2019	65.1	4.17592	4.17592	80	4.38203	4.38203	0.86445	88.1345	1.0461	1.0461	5.11552	5.11552	83092962	18.2355	18.2355	92.381	4.52592	4.52592	47623.9	10.7711
3	42	Germany	2020	67.9	4.21804	4.21804	80	4.38203	4.38203	0.8524	89.8129	1.0482	1.0482	5.59038	5.59038	83160871	18.2363	18.2363	90.9524	4.51034	4.51034	47379.8	10.766
3	42	Germany	2021	69.8	4.24563	4.24563	80	4.38203	4.38203	0.8647	91.4306	1.10357	1.10357	5.45489	5.45489	83196078	18.2367	18.2367	91.4286	4.51556	4.51556	52265.7	10.8641
3	42	Germany	2022	67	4.20469	4.20469	79	4.36945	4.36945	0.877	91.6298	1.13444	1.13444	9.1907	9.1907	83797985	18.2439	18.2439	91.9811	4.52158	4.52158	49686.1	10.8135
3	42	Germany	2023	66.4	4.1957	4.1957	78	4.35671	4.35671	0.8893	92.4764	1.1765	1.1765	12.9265	12.9265	83280000	18.2377	18.2377	92.9245	4.53179	4.53179	54343.2	10.9031
1	43	Ghana	2014	41.4	3.72328	3.72328	48	3.8712	3.8712	0.37354	19	-1.24252	-1.24252	3.68235	3.68235	28041592	17.1492	17.1492	61.0577	4.11182	4.11182	1953.65	7.57745
1	43	Ghana	2015	44.3	3.79098	3.79098	47	3.85015	3.85015	0.395845	23	-1.12371	-1.12371	3.68875	3.68875	28696068	17.1723	17.1723	59.5238	4.08638	4.08638	1721.7	7.45107
1	43	Ghana	2016	41	3.71357	3.71357	43	3.7612	3.7612	0.41815	28	-0.987631	-0.987631	3.45474	3.45474	29356742	17.195	17.195	54.7619	4.00299	4.00299	1913.19	7.55653
2	43	Ghana	2017	50	3.91202	3.91202	40	3.68888	3.68888	0.478575	37.8842	-0.682198	-0.682198	3.18612	3.18612	30008354	17.217	17.217	57.619	4.05385	4.05385	2012.97	7.60737
2	43	Ghana	2018	45.3	3.81331	3.81331	41	3.71357	3.71357	0.539	43	-0.459088	-0.459088	3.01596	3.01596	30637585	17.2377	17.2377	55.2381	4.01165	4.01165	2196.61	7.69467
2	43	Ghana	2019	52.8	3.96651	3.96651	41	3.71357	3.71357	0.5675	22.0732	-0.756799	-0.756799	3.15307	3.15307	31258945	17.2578	17.2578	53.3333	3.97656	3.97656	2186.19	7.68992
2	43	Ghana	2020	52.8	3.96651	3.96651	41	3.71357	3.71357	0.596	62.5176	0.00501845	0.00501845	3.40916	3.40916	31887809	17.2777	17.2777	51.9048	3.94941	3.94941	2196.55	7.69464
2	43	Ghana	2021	50	3.91202	3.91202	43	3.7612	3.7612	0.5892	68.6	0.0948579	0.0948579	3.41949	3.41949	32518665	17.2973	17.2973	50.4762	3.9215	3.9215	2445.5	7.80201
2	43	Ghana	2022	41	3.71357	3.71357	43	3.7612	3.7612	0.5824	69.8405	0.101105	0.101106	13.1793	13.1793	33149152	17.3165	17.3165	51.4151	3.93993	3.93993	2240.28	7.71436
2	43	Ghana	2023	45.5	3.81771	3.81771	43	3.7612	3.7612	0.5756	71.081	0.107353	0.107353	22.9391	22.9391	33787914	17.3356	17.3356	49.5283	3.90254	3.90254	2260.29	7.72325
3	44	Greece	2014	40.5	3.7013	3.7013	43	3.7612	3.7612	0.71176	63.2073	0.27515	0.27515	4.32136	4.32136	10892413	16.2036	16.2036	66.3462	4.19489	4.19489	21474.7	9.97463
3	44	Greece	2015	38.1	3.64021	3.64021	46	3.82864	3.82864	0.70138	66.835	0.314625	0.314625	3.66139	3.66139	10820883	16.197	16.197	62.8571	4.14086	4.14086	17980.7	9.79706
3	44	Greece	2016	41.4	3.72328	3.72328	44	3.78419	3.78419	0.691	69.0879	0.330365	0.330365	4.01561	4.01561	10775971	16.1928	16.1928	57.619	4.05385	4.05385	17919.2	9.79363
3	44	Greece	2017	41.4	3.72328	3.72328	48	3.8712	3.8712	0.73715	69.893	0.447211	0.447211	3.47709	3.47709	10754679	16.1909	16.1909	55.7143	4.02024	4.02024	18632	9.83264
3	44	Greece	2018	53.3	3.97594	3.97594	45	3.80666	3.80666	0.7833	72.2384	0.590649	0.590649	3.59734	3.59734	10732882	16.1888	16.1888	57.1429	4.04555	4.04555	19873.4	9.89714
3	44	Greece	2019	54.2	3.99268	3.99268	48	3.8712	3.8712	0.7927	75.6712	0.670882	0.670882	3.58613	3.58613	10721582	16.1878	16.1878	57.619	4.05385	4.05385	19335.4	9.86969
3	44	Greece	2020	51.4	3.93964	3.93964	48	3.8712	3.8712	0.8021	78.1158	0.734055	0.734055	4.495	4.495	10698599	16.1856	16.1856	60	4.09434	4.09434	17886.7	9.79181
3	44	Greece	2021	50.9	3.92986	3.92986	49	3.89182	3.89182	0.8238	78.4943	0.788996	0.788996	4.08201	4.08201	10569207	16.1735	16.1735	60.4762	4.10225	4.10225	20654.7	9.9357
3	44	Greece	2022	50	3.91202	3.91202	52	3.95124	3.95124	0.8455	83.1707	0.918136	0.918136	3.66903	3.66903	10436882	16.1609	16.1609	59.434	4.08487	4.08487	20971.8	9.95094
3	44	Greece	2023	54	3.98898	3.98898	49	3.89182	3.89182	0.8672	85.0102	0.9983	0.9983	3.25604	3.25604	10405588	16.1579	16.1579	57.0755	4.04437	4.04437	23400.7	10.0605
1	45	Guatemala	2014	23.8	3.16969	3.16969	32	3.46574	3.46574	0.31603	23.4	-1.29484	-1.29484	2.98562	2.98562	15681725	16.568	16.568	15.3846	2.73337	2.73337	3689.14	8.21315
1	45	Guatemala	2015	22.9	3.13114	3.13114	28	3.3322	3.3322	0.397505	28.8059	-1.01977	-1.01977	3.03033	3.03033	15971743	16.5863	16.5863	15.7143	2.75457	2.75457	3893.51	8.26707
2	45	Guatemala	2016	25.2	3.22684	3.22684	28	3.3322	3.3322	0.47898	34.5093	-0.739559	-0.739559	2.94474	2.94474	16268760	16.6048	16.6048	15.2381	2.7238	2.7238	4060.14	8.30897
2	45	Guatemala	2017	23.3	3.14845	3.14845	28	3.3322	3.3322	0.48819	37.9	-0.660477	-0.660477	2.9501	2.9501	16567357	16.6229	16.6229	12.8571	2.5539	2.5539	4325	8.37217
2	45	Guatemala	2018	27.8	3.32504	3.32504	27	3.29584	3.29584	0.4974	41.5	-0.577781	-0.577781	3.13194	3.13194	16845685	16.6396	16.6396	13.8095	2.62536	2.62536	4352.95	8.37861
2	45	Guatemala	2019	24.1	3.18221	3.18221	26	3.2581	3.2581	0.50645	44.401	-0.50751	-0.50751	3.19297	3.19297	17103803	16.6548	16.6548	12.8571	2.5539	2.5539	4512	8.4145
2	45	Guatemala	2020	33	3.49651	3.49651	26	3.2581	3.2581	0.5155	47.5123	-0.433608	-0.433608	3.29503	3.29503	17357325	16.6695	16.6695	13.3333	2.59027	2.59027	4477.62	8.40685
2	45	Guatemala	2021	32.5	3.48124	3.48124	25	3.21888	3.21888	0.5133	50.8416	-0.381037	-0.381037	3.10635	3.10635	17598650	16.6833	16.6833	13.3333	2.59027	2.59027	4913.95	8.49983
2	45	Guatemala	2022	36.8	3.6055	3.6055	24	3.17805	3.17805	0.5111	54.4043	-0.324437	-0.324437	18.9399	18.9399	17847877	16.6974	16.6974	13.2075	2.58079	2.58079	5358.09	8.58636
2	45	Guatemala	2023	37	3.61092	3.61092	23	3.13549	3.13549	0.5089	57.967	-0.267837	-0.267837	3.17939	3.17939	18124838	16.7128	16.7128	15.566	2.74509	2.74509	5762.82	8.65918
	46	Guinea	2014	14.3	2.66026	2.66026	25	3.21888	3.21888	0.09543	6.4	-2.08043	-2.0234	2.42281	2.42281	11472924	16.2555	16.2555	5.28846	1.66553	1.74297	765.147	6.64007
1	46	Guinea	2015	32.9	3.49347	3.49347	25	3.21888	3.21888	0.109015	9.2	-2.00178	-2.00178	2.51714	2.51714	11767070	16.2808	16.2808	9.52381	2.25379	2.25379	747.357	6.61654
1	46	Guinea	2016	31.4	3.44681	3.44681	27	3.29584	3.29584	0.1226	13.1	-1.90415	-1.90415	2.5445	2.5445	12073030	16.3065	16.3065	9.04762	2.2025	2.2025	711.997	6.56807
1	46	Guinea	2017	21.4	3.06339	3.06339	27	3.29584	3.29584	0.1787	18.7	-1.68233	-1.68233	2.32034	2.32034	12385659	16.332	16.332	9.04762	2.2025	2.2025	833.599	6.72575
1	46	Guinea	2018	16.5	2.80336	2.80336	28	3.3322	3.3322	0.2348	21.83	-1.50315	-1.50315	2.38432	2.38432	12704774	16.3575	16.3575	9.04762	2.2025	2.2025	933.274	6.8387
1	46	Guinea	2019	17.9	2.8848	2.8848	29	3.3673	3.3673	0.247	23.3663	-1.44941	-1.44941	1.85813	1.85813	13034346	16.3831	16.3831	9.04762	2.2025	2.2025	1031.34	6.93862
1	46	Guinea	2020	22.2	3.10009	3.10009	29	3.3673	3.3673	0.2592	29.3934	-1.31814	-1.31814	2.43267	2.43267	13371183	16.4086	16.4086	8.09524	2.09128	2.09128	1053.66	6.96003
1	46	Guinea	2021	17.5	2.8622	2.8622	25	3.21888	3.21888	0.31	31.311	-1.17172	-1.17172	2.04075	2.04075	13710513	16.4337	16.4337	11.9048	2.47694	2.47694	1244.97	7.12686
1	46	Guinea	2022	17	2.83321	2.83321	25	3.21888	3.21888	0.3608	33.923	-1.0133	-1.0133	11.9497	11.9497	14055137	16.4585	16.4585	14.6226	2.68257	2.68257	1416.6	7.25601
2	46	Guinea	2023	16.1	2.77882	2.77882	26	3.2581	3.2581	0.4116	36.535	-0.854891	-0.854891	21.8586	21.8586	14405468	16.4831	16.4831	14.1509	2.64978	2.64978	1541.04	7.34021
1	47	Haiti	2014	24.3	3.19048	3.19048	19	2.94444	2.94444	0.18086	11.4	-1.80354	-1.80354	1.75227	1.75227	10373235	16.1547	16.1547	8.65385	2.158	2.158	1460.19	7.28632
1	47	Haiti	2015	22.4	3.10906	3.10906	17	2.83321	2.94444	0.187	14.2	-1.7415	-1.7415	1.85498	1.85498	10523242	16.1691	16.1691	9.04762	2.2025	2.2025	1411.13	7.25214
1	47	Haiti	2016	21	3.04452	3.04452	20	2.99573	2.99573	0.19314	22.8	-1.57933	-1.57933	1.38776	1.38776	10671457	16.1831	16.1831	15.7143	2.75457	2.75457	1318.4	7.18418
1	47	Haiti	2017	22.4	3.10906	3.10906	22	3.09104	3.09104	0.24892	27.2	-1.37894	-1.37894	1.49847	1.49847	10817754	16.1967	16.1967	12.381	2.51616	2.51616	1395.24	7.24082
1	47	Haiti	2018	24.1	3.18221	3.18221	20	2.99573	2.99573	0.3047	32.4736	-1.16347	-1.16347	1.63716	1.63716	10962362	16.21	16.21	14.7619	2.69205	2.69205	1496.38	7.3108
1	47	Haiti	2019	17	2.83321	2.83321	18	2.89037	2.94444	0.2885	39.262	-1.08241	-1.08241	1.75941	1.75941	11105163	16.2229	16.2229	16.6667	2.81341	2.81341	1352.17	7.20947
1	47	Haiti	2020	14.2	2.65324	2.65324	18	2.89037	2.94444	0.2723	36.3947	-1.16805	-1.16805	1.37101	1.37101	11243848	16.2353	16.2353	16.1905	2.78442	2.78442	1290.33	7.16265
1	47	Haiti	2021	12.3	2.5096	2.5096	20	2.99573	2.99573	0.2602	38.945	-1.15101	-1.15101	1.24275	1.24275	11374586	16.2469	16.2469	9.04762	2.2025	2.2025	1835.44	7.51504
1	47	Haiti	2022	10.4	2.34181	2.34181	17	2.83321	2.94444	0.2481	41.4953	-1.13397	-1.13397	13.124	13.124	11503606	16.2582	16.2582	7.54717	2.02117	2.02117	1760.63	7.47342
1	47	Haiti	2023	10.4	2.34181	2.34181	17	2.83321	2.94444	0.236	44.0456	-1.11694	-1.11694	25.0053	25.0053	11637398	16.2697	16.2697	7.54717	2.02117	2.02117	1705.78	7.44178
1	48	Honduras	2014	28.1	3.33577	3.33577	29	3.3673	3.3673	0.40826	23	-1.09601	-1.09601	7.09012	7.09012	9063122	16.0197	16.0197	16.3462	2.79399	2.79399	2179.88	7.68703
1	48	Honduras	2015	29	3.3673	3.3673	31	3.43399	3.43399	0.38468	27.1395	-1.07715	-1.07715	6.41297	6.41297	9237305	16.0388	16.0388	16.6667	2.81341	2.81341	2271.2	7.72806
1	48	Honduras	2016	30.5	3.41773	3.41773	30	3.4012	3.4012	0.3611	29.5282	-1.08851	-1.08851	6.0951	6.0951	9412380	16.0575	16.0575	11.4286	2.43612	2.43612	2307.34	7.74385
1	48	Honduras	2017	27.1	3.29953	3.29953	29	3.3673	3.3673	0.40425	31.7358	-0.954141	-0.954141	5.74434	5.74434	9588137	16.076	16.076	13.8095	2.62536	2.62536	2413.01	7.78863
2	48	Honduras	2018	28.3	3.34286	3.34286	29	3.3673	3.3673	0.4474	36.0401	-0.783577	-0.783577	6.05647	6.05647	9765210	16.0943	16.0943	15.2381	2.7238	2.7238	2464.64	7.8098
2	48	Honduras	2019	24.5	3.19867	3.19867	26	3.2581	3.2581	0.448	39.3884	-0.724432	-0.724432	5.93246	5.93246	9943633	16.1124	16.1124	14.7619	2.69205	2.69205	2502.33	7.82498
2	48	Honduras	2020	29.7	3.39115	3.39115	26	3.2581	3.2581	0.4486	45.2483	-0.621927	-0.621927	5.97629	5.97629	10119640	16.13	16.13	16.6667	2.81341	2.81341	2307.61	7.74397
2	48	Honduras	2021	24.1	3.18221	3.18221	23	3.13549	3.13549	0.4213	51.9801	-0.566605	-0.566605	5.8105	5.8105	10289877	16.1467	16.1467	15.2381	2.7238	2.7238	2735.15	7.91394
2	48	Honduras	2022	25.5	3.23868	3.23868	23	3.13549	3.13549	0.394	59.7135	-0.493992	-0.493992	4.92833	4.92833	10463872	16.1634	16.1634	17.4528	2.8595	2.8595	3003.29	8.00746
2	48	Honduras	2023	28	3.3322	3.3322	23	3.13549	3.13549	0.3667	67.4469	-0.421378	-0.421378	4.04616	4.04616	10644851	16.1806	16.1806	15.0943	2.71432	2.71432	3231.66	8.08075
3	49	Hungary	2014	68.6	4.22829	4.22829	54	3.98898	3.98898	0.66374	75.6532	0.382902	0.382902	4.60187	4.60187	9866468	16.1047	16.1047	70.6731	4.25806	4.25806	14294.3	9.56761
3	49	Hungary	2015	69.5	4.24133	4.24133	51	3.93183	3.93183	0.669145	72.8347	0.346299	0.346299	4.4954	4.4954	9843028	16.1023	16.1023	64.7619	4.17072	4.17072	12717	9.4507
3	49	Hungary	2016	66.2	4.19268	4.19268	48	3.8712	3.8712	0.67455	79.2594	0.469274	0.469274	4.61548	4.61548	9814023	16.0993	16.0993	65.2381	4.17804	4.17804	13104.7	9.48073
3	49	Hungary	2017	74.3	4.30811	4.30811	45	3.80666	3.80666	0.700525	76.7505	0.483902	0.483902	4.64757	4.64757	9787966	16.0967	16.0967	69.5238	4.24167	4.24167	14621.2	9.59023
3	49	Hungary	2018	70.8	4.25986	4.25986	46	3.82864	3.82864	0.7265	76.0744	0.530172	0.530172	4.62344	4.62344	9775564	16.0954	16.0954	70.4762	4.25527	4.25527	16425.2	9.70657
3	49	Hungary	2019	71.7	4.27249	4.27249	44	3.78419	3.78419	0.7505	80.3717	0.657898	0.657898	4.22488	4.22488	9771141	16.0949	16.0949	68.5714	4.22788	4.22788	16786.2	9.72831
3	49	Hungary	2020	74.1	4.30542	4.30542	44	3.78419	3.78419	0.7745	84.7712	0.787389	0.787389	4.15357	4.15357	9750149	16.0928	16.0928	66.1905	4.19254	4.19254	16132	9.68856
3	49	Hungary	2021	73.1	4.29183	4.29183	43	3.7612	3.7612	0.7786	88.6408	0.86334	0.86334	4.68406	4.68406	9709891	16.0887	16.0887	67.619	4.21389	4.21389	18755.1	9.83922
3	49	Hungary	2022	69.8	4.24563	4.24563	42	3.73767	3.73767	0.7827	89.1428	0.881153	0.881153	5.21455	5.21455	9644377	16.0819	16.0819	63.2075	4.14642	4.14642	18353.3	9.81756
3	49	Hungary	2023	72	4.27667	4.27667	42	3.73767	3.73767	0.7868	91.4501	0.930132	0.930132	5.74504	5.74504	9592186	16.0765	16.0765	63.2075	4.14642	4.14642	22141.9	10.0052
3	50	Iceland	2014	94.3	4.54648	4.54648	79	4.36945	4.36945	0.797	98.158	1.06869	1.06869	7.64141	7.64141	327386	12.6989	12.6989	90.8654	4.50938	4.50938	54576.7	10.9074
3	50	Iceland	2015	94.8	4.55177	4.55177	79	4.36945	4.36945	0.781595	98.2	1.03505	1.03505	7.45797	7.45797	330815	12.7093	12.7093	90.9524	4.51034	4.51034	52951.7	10.8771
3	50	Iceland	2016	95.7	4.56122	4.56122	78	4.35671	4.35671	0.76619	98.24	1.00138	1.00138	7.4322	7.4322	335439	12.7232	12.7232	89.5238	4.4945	4.4945	61987.9	11.0347
3	50	Iceland	2017	95.7	4.56122	4.56122	77	4.34381	4.34381	0.798895	98.2552	1.0746	1.0746	7.58386	7.58386	343400	12.7467	12.7467	90.9524	4.51034	4.51034	72010.1	11.1846
3	50	Iceland	2018	97.6	4.58088	4.58088	76	4.33073	4.33073	0.8316	99.011	1.1606	1.1606	7.5635	7.5635	352721	12.7734	12.7734	93.3333	4.53618	4.53618	74452.2	11.2179
3	50	Iceland	2019	99.5	4.60016	4.58599	78	4.35671	4.35671	0.87085	99.5049	1.25668	1.25668	7.6013	7.6013	360563	12.7954	12.7954	95.2381	4.55638	4.55638	68452.2	11.1339
3	50	Iceland	2020	96.7	4.57161	4.57161	78	4.35671	4.35671	0.9101	99.5328	1.34472	1.34472	8.58383	8.58383	366463	12.8117	12.8117	96.1905	4.56633	4.56633	59023.6	10.9857
3	50	Iceland	2021	96.2	4.56643	4.56643	74	4.30407	4.30407	0.92555	99.687	1.38184	1.38184	8.21781	8.21781	372520	12.828	12.828	96.1905	4.56633	4.56633	69325.9	11.1466
3	50	Iceland	2022	95.3	4.55703	4.55703	74	4.30407	4.30407	0.941	99.8565	1.41924	1.38184	14.8987	14.8987	382003	12.8532	12.8532	95.283	4.55685	4.55685	75314.1	11.2294
3	50	Iceland	2023	95.3	4.55703	4.55703	72	4.27667	4.27667	0.95645	100.026	1.45663	1.38184	21.5796	21.5796	393349	12.8825	12.8825	96.6981	4.57159	4.57159	79637	11.2852
1	51	India	2014	13.8	2.62467	2.62467	38	3.63759	3.63759	0.38343	13.5	-1.31541	-1.31541	3.89878	3.89878	1310000000	20.9933	20.9933	55.7692	4.02122	4.02122	1553.88	7.34851
1	51	India	2015	17.1	2.83908	2.83908	38	3.63759	3.63759	0.42359	14.9	-1.20166	-1.20166	4.11499	4.11499	1330000000	21.0084	21.0084	55.2381	4.01165	4.01165	1584	7.36771
1	51	India	2016	14.8	2.69463	2.69463	40	3.68888	3.68888	0.46375	16.5	-1.08445	-1.08445	4.25652	4.25652	1340000000	21.0159	21.0159	52.381	3.95854	3.95854	1707.51	7.44279
1	51	India	2017	18.6	2.92316	2.92316	40	3.68888	3.68888	0.515325	18.2	-0.940053	-0.940053	4.3064	4.3064	1360000000	21.0308	21.0308	52.8571	3.96759	3.96759	1950.1	7.57564
2	51	India	2018	13.7	2.6174	2.6174	41	3.71357	3.71357	0.5669	20.0813	-0.792526	-0.792526	4.37693	4.37693	1370000000	21.0381	21.0381	53.3333	3.97656	3.97656	1966.25	7.58389
2	51	India	2019	19.3	2.96011	2.96011	41	3.71357	3.71357	0.58165	29.5235	-0.596611	-0.596611	3.89732	3.89732	1390000000	21.0526	21.0526	51.4286	3.94019	3.94019	2041.43	7.62141
2	51	India	2020	18.4	2.91235	2.91235	41	3.71357	3.71357	0.5964	43.4054	-0.324047	-0.324047	4.04014	4.04014	1400000000	21.0597	21.0526	52.381	3.95854	3.95854	1907.04	7.55331
2	51	India	2021	22.6	3.11795	3.11795	40	3.68888	3.68888	0.59235	57.2873	-0.0934208	-0.0934208	4.63514	4.63514	1410000000	21.0669	21.0526	50	3.91202	3.91202	2239.61	7.71406
2	51	India	2022	24.1	3.18221	3.18221	40	3.68888	3.68888	0.5883	71.1692	0.137206	0.137206	14.1555	14.1555	1430000000	21.0809	21.0526	55.1887	4.01076	4.01076	2352.61	7.76328
3	51	India	2023	21.3	3.05871	3.05871	39	3.66356	3.66356	0.58425	85.0511	0.367832	0.367832	23.6758	23.6758	1440000000	21.0879	21.0526	56.1321	4.02771	4.02771	2480.79	7.81633
1	52	Indonesia	2014	30	3.4012	3.4012	34	3.52636	3.52636	0.44874	17.1432	-1.10683	-1.10683	3.28801	3.28801	259000000	19.3723	19.3723	44.7115	3.80023	3.80023	3441.07	8.14354
1	52	Indonesia	2015	24.3	3.19048	3.19048	36	3.58352	3.58352	0.44829	22.0627	-1.0229	-1.0229	3.5836	3.5836	262000000	19.3839	19.3839	39.5238	3.6769	3.6769	3288.22	8.0981
1	52	Indonesia	2016	32.4	3.47816	3.47816	37	3.61092	3.61092	0.44784	25.4474	-0.96547	-0.96547	1.21023	1.21023	265000000	19.3952	19.3952	40.4762	3.70071	3.70071	3521.47	8.16663
2	52	Indonesia	2017	28.1	3.33577	3.33577	37	3.61092	3.61092	0.48682	32.3358	-0.759595	-0.759595	1.05324	1.05324	267000000	19.4028	19.4028	40	3.68888	3.68888	3798.88	8.24246
2	52	Indonesia	2018	26.4	3.27336	3.27336	38	3.63759	3.63759	0.5258	39.9046	-0.541973	-0.541973	0.994436	1.01593	270000000	19.4139	19.4139	41.9048	3.7354	3.7354	3860.95	8.25867
2	52	Indonesia	2019	26.9	3.29213	3.29213	40	3.68888	3.68888	0.5935	47.6906	-0.256535	-0.256535	0.964399	1.01593	272000000	19.4213	19.4213	40.4762	3.70071	3.70071	4106.95	8.32044
2	52	Indonesia	2020	28.3	3.34286	3.34286	40	3.68888	3.68888	0.6612	53.7265	-0.00131236	-0.00131236	1.01593	1.01593	275000000	19.4323	19.4323	40.4762	3.70071	3.70071	3853.7	8.25679
2	52	Indonesia	2021	27.4	3.31054	3.31054	38	3.63759	3.63759	0.6886	62.1045	0.204449	0.204449	1.03222	1.03222	277000000	19.4395	19.4395	44.2857	3.79066	3.79066	4287.17	8.36338
3	52	Indonesia	2022	25.9	3.25424	3.25424	34	3.52636	3.52636	0.716	66.4846	0.341189	0.341189	13.9326	13.9326	279000000	19.4467	19.4467	45.283	3.81293	3.81293	4730.75	8.46184
3	52	Indonesia	2023	28.9	3.36384	3.36384	34	3.52636	3.52636	0.7434	69.2084	0.449334	0.449334	1.27517	1.27517	281000000	19.4539	19.4539	46.6981	3.8437	3.8437	4876.31	8.49214
3	53	Ireland	2014	87.1	4.46706	4.46706	74	4.30407	4.30407	0.781	83.4917	0.779798	0.779798	4.86512	4.86512	4657740	15.354	15.354	92.7885	4.53032	4.53032	57278.3	10.9557
3	53	Ireland	2015	77.6	4.35157	4.35157	75	4.31749	4.31749	0.77494	83.4948	0.766334	0.766334	3.74869	3.74869	4701957	15.3635	15.3635	92.8571	4.53106	4.53106	64311.8	11.0715
3	53	Ireland	2016	73.3	4.29456	4.29456	73	4.29046	4.29046	0.76888	83.5	0.752906	0.752906	3.74674	3.74674	4755335	15.3748	15.3748	89.0476	4.48917	4.48917	64292.7	11.0712
3	53	Ireland	2017	84.3	4.43438	4.43438	74	4.30407	4.30407	0.79879	84.114	0.830226	0.830226	3.49045	3.49045	4807388	15.3857	15.3857	88.0952	4.47842	4.47842	72499.3	11.1913
3	53	Ireland	2018	85.8	4.45202	4.45202	73	4.29046	4.29046	0.8287	87.0001	0.946772	0.946772	3.37838	3.37838	4867316	15.3981	15.3981	88.5714	4.48381	4.48381	81248.3	11.3053
3	53	Ireland	2019	80.7	4.39074	4.39074	74	4.30407	4.30407	0.836	87.0001	0.963056	0.963056	3.29617	3.29617	4934340	15.4117	15.4117	88.0952	4.47842	4.47842	82508.5	11.3207
3	53	Ireland	2020	80.2	4.38452	4.38452	74	4.30407	4.30407	0.8433	91.9999	1.06566	1.06566	3.25082	3.25082	4985382	15.422	15.422	89.5238	4.4945	4.4945	87567.1	11.3802
3	53	Ireland	2021	75.9	4.32942	4.32942	74	4.30407	4.30407	0.85	94.456	1.12301	1.12301	3.00598	3.00598	5033164	15.4316	15.4316	90.4762	4.50509	4.50509	105561	11.567
3	53	Ireland	2022	78.3	4.36055	4.36055	77	4.34381	4.34381	0.8567	95.5905	1.15754	1.15754	2.76114	2.76114	5165700	15.4576	15.4576	91.5094	4.51644	4.51644	106195	11.573
3	53	Ireland	2023	78.7	4.36564	4.36564	77	4.34381	4.34381	0.8634	96.725	1.19207	1.19207	2.5163	2.5163	5307600	15.4847	15.4847	93.8679	4.54189	4.54189	103888	11.5511
3	54	Israel	2014	12.9	2.55723	2.55723	60	4.09434	4.09434	0.81615	75.0178	0.711912	0.711912	5.70471	5.70471	8215700	15.9216	15.9216	83.6538	4.42669	4.42669	38230.5	10.5514
3	54	Israel	2015	11.4	2.43361	2.43361	61	4.11087	4.11087	0.798355	77.3521	0.712516	0.712516	5.79766	5.79766	8380100	15.9414	15.9414	84.2857	4.43421	4.43421	36124	10.4947
3	54	Israel	2016	19	2.94444	2.94444	64	4.15888	4.15888	0.78056	79.6531	0.712546	0.712546	5.79981	5.79981	8546000	15.961	15.961	82.381	4.41135	4.41135	37556.6	10.5336
3	54	Israel	2017	16.7	2.81541	2.81541	62	4.12713	4.12713	0.79018	81.5812	0.767293	0.767293	6.00772	6.00772	8713300	15.9804	15.9804	80.9524	4.39386	4.39386	40997.9	10.6213
3	54	Israel	2018	15.1	2.71469	2.71469	61	4.11087	4.11087	0.7998	83.7332	0.825905	0.825905	6.06285	6.06285	8882800	15.9996	15.9996	79.5238	4.37606	4.37606	42233.3	10.651
3	54	Israel	2019	18.9	2.93916	2.93916	60	4.09434	4.09434	0.81795	86.7879	0.919129	0.919129	6.04147	6.04147	9054000	16.0187	16.0187	81.4286	4.39973	4.39973	44140.8	10.6951
3	54	Israel	2020	16.5	2.80336	2.80336	60	4.09434	4.09434	0.8361	90.1273	1.01727	1.01727	6.47882	6.47882	9215100	16.0364	16.0364	80.4762	4.38796	4.38796	44679.8	10.7073
3	54	Israel	2021	13.2	2.58022	2.58022	59	4.07754	4.07754	0.8623	90.2969	1.07864	1.07864	6.18401	6.18401	9371400	16.0532	16.0532	81.4286	4.39973	4.39973	52255.6	10.8639
3	54	Israel	2022	12.3	2.5096	2.5096	63	4.14313	4.14313	0.8885	91.8508	1.16391	1.16391	17.5333	17.5333	9557500	16.0728	16.0728	80.6604	4.39025	4.39025	54930.7	10.9138
3	54	Israel	2023	10	2.30259	2.30259	62	4.12713	4.12713	0.9147	93.4047	1.24918	1.24918	28.8827	27.7568	9756600	16.0935	16.0935	77.3585	4.34845	4.34845	52642.4	10.8713
3	55	Italy	2014	60.5	4.10264	4.10264	43	3.7612	3.7612	0.7593	55.6385	0.250528	0.250528	4.06128	4.06128	60789140	17.9229	17.9229	67.7885	4.21639	4.21639	35750.7	10.4843
3	55	Italy	2015	58.6	4.07073	4.07073	44	3.78419	3.78419	0.76783	58.1417	0.312771	0.312771	4.07363	4.07363	60730582	17.922	17.922	63.3333	4.14841	4.14841	30387.1	10.3218
3	55	Italy	2016	58.6	4.07073	4.07073	47	3.85015	3.85015	0.77636	61.3243	0.386744	0.386744	3.81579	3.81579	60627498	17.9203	17.9203	62.8571	4.14086	4.14086	31126.3	10.3458
3	55	Italy	2017	57.6	4.05352	4.05352	50	3.91202	3.91202	0.79863	63.0773	0.466686	0.466686	4.04494	4.04494	60536709	17.9188	17.9188	62.381	4.13326	4.13326	32554.1	10.3907
3	55	Italy	2018	57.1	4.0448	4.0448	52	3.95124	3.95124	0.8209	74.3872	0.711621	0.711621	4.25614	4.25614	60421760	17.9169	17.9169	60	4.09434	4.09434	34746.3	10.4558
3	55	Italy	2019	59	4.07754	4.07754	53	3.97029	3.97029	0.822	67.8507	0.601227	0.601226	4.09527	4.09527	59729081	17.9053	17.9053	60.4762	4.10225	4.10225	33812.8	10.4286
3	55	Italy	2020	58	4.06044	4.06044	53	3.97029	3.97029	0.8231	70.4834	0.649132	0.649132	4.44136	4.44136	59438851	17.9005	17.9005	57.619	4.05385	4.05385	32091.5	10.3763
3	55	Italy	2021	63.7	4.15418	4.15418	56	4.02535	4.02535	0.8303	74.8623	0.740791	0.740791	4.21829	4.21829	59133173	17.8953	17.8953	58.0952	4.06208	4.06208	36852.5	10.5147
3	55	Italy	2022	60.4	4.10099	4.10099	56	4.02535	4.02535	0.8375	85.0607	0.93292	0.93292	3.99522	3.99522	59013667	17.8933	17.8933	58.4906	4.06887	4.06887	35635.7	10.4811
3	55	Italy	2023	64.9	4.17285	4.17285	56	4.02535	4.02535	0.8447	87.0278	0.982942	0.982942	3.77215	3.77215	58993475	17.8929	17.8929	60.8491	4.1084	4.1084	39003.3	10.5714
2	56	Jamaica	2014	46.7	3.84374	3.84374	38	3.63759	3.63759	0.43882	40.4027	-0.727399	-0.727399	6.01586	6.01586	2793749	14.8429	14.8429	47.1154	3.8526	3.8526	4975.11	8.5122
2	56	Jamaica	2015	51	3.93183	3.93183	41	3.71357	3.71357	0.44611	42.2212	-0.679742	-0.679742	5.45522	5.45522	2802534	14.846	14.846	49.5238	3.90245	3.90245	5062.9	8.52969
2	56	Jamaica	2016	57.1	4.0448	4.0448	39	3.66356	3.66356	0.4534	44.3669	-0.626436	-0.626436	5.31461	5.31461	2809915	14.8487	14.8487	48.5714	3.88304	3.88304	5009.79	8.51915
2	56	Jamaica	2017	58.6	4.07073	4.07073	44	3.78419	3.78419	0.46155	55.0721	-0.423439	-0.423439	5.26017	5.26017	2815764	14.8507	14.8507	50	3.91202	3.91202	5259.31	8.56776
2	56	Jamaica	2018	61.3	4.11578	4.11578	44	3.78419	3.78419	0.4697	68.2145	-0.178365	-0.178365	5.41381	5.41381	2820097	14.8523	14.8523	47.1429	3.85318	3.85318	5578.1	8.6266
2	56	Jamaica	2019	59.4	4.08429	4.08429	43	3.7612	3.7612	0.50445	70.841	-0.0555039	-0.0555039	5.16364	5.16364	2823271	14.8534	14.8534	43.8095	3.77985	3.77985	5607.24	8.63181
2	56	Jamaica	2020	55.7	4.01998	4.01998	43	3.7612	3.7612	0.5392	76.384	0.117708	0.117708	5.6175	5.6175	2830739	14.856	14.856	45.2381	3.81194	3.81194	4879.44	8.49279
3	56	Jamaica	2021	52.8	3.96651	3.96651	44	3.78419	3.78419	0.5649	82.3607	0.27822	0.27822	5.63124	5.63124	2837682	14.8585	14.8585	46.1905	3.83277	3.83277	5165.34	8.54973
3	56	Jamaica	2022	56.6	4.03601	4.03601	44	3.78419	3.78419	0.5906	85.1185	0.38316	0.38316	16.9329	16.9329	2839144	14.859	14.859	51.8868	3.94906	3.94906	6022.15	8.7032
3	56	Jamaica	2023	57.3	4.0483	4.0483	44	3.78419	3.78419	0.6163	87.8763	0.488101	0.488101	5.65454	5.65454	2839786	14.8592	14.8592	44.8113	3.80246	3.80246	6839.73	8.8305
3	57	Japan	2014	80	4.38203	4.38203	76	4.33073	4.33073	0.88744	89.1068	1.11417	1.11417	3.4153	3.4153	127000000	18.6597	18.6597	89.4231	4.49338	4.49338	38475.4	10.5578
3	57	Japan	2015	87.6	4.47278	4.47278	75	4.31749	4.31749	0.865705	91.058	1.09938	1.09938	3.31221	3.31221	127000000	18.6597	18.6597	88.5714	4.48381	4.48381	34960.6	10.462
3	57	Japan	2016	81.4	4.39938	4.39938	72	4.27667	4.27667	0.84397	93.1827	1.08757	1.08757	3.14643	3.14643	127000000	18.6597	18.6597	88.0952	4.47842	4.47842	39375.5	10.5809
3	57	Japan	2017	87.6	4.47278	4.47278	73	4.29046	4.29046	0.861135	91.7265	1.10072	1.10072	3.13058	3.13058	127000000	18.6597	18.6597	89.0476	4.48917	4.48917	38834.1	10.5671
3	57	Japan	2018	87.3	4.46935	4.46935	73	4.29046	4.29046	0.8783	88.7464	1.08756	1.08756	3.07782	3.07782	127000000	18.6597	18.6597	89.5238	4.4945	4.4945	39751.1	10.5904
3	57	Japan	2019	83.5	4.42485	4.42485	73	4.29046	4.29046	0.8886	92.7304	1.17932	1.17932	3.15534	3.15534	127000000	18.6597	18.6597	89.5238	4.4945	4.4945	40416	10.607
3	57	Japan	2020	85.4	4.44735	4.44735	73	4.29046	4.29046	0.8989	90.2195	1.15895	1.15895	3.30629	3.30629	126000000	18.6518	18.6518	90.4762	4.50509	4.50509	40040.8	10.5977
3	57	Japan	2021	84.9	4.44147	4.44147	73	4.29046	4.29046	0.89955	82.9141	1.03427	1.03428	3.33564	3.33564	126000000	18.6518	18.6518	90.9524	4.51034	4.51034	40058.5	10.5981
3	57	Japan	2022	84.9	4.44147	4.44147	73	4.29046	4.29046	0.9002	84.9234	1.07041	1.07041	7.52129	7.52129	125000000	18.6438	18.6438	92.4528	4.5267	4.5267	34017.3	10.4346
3	57	Japan	2023	81.5	4.4006	4.4006	73	4.29046	4.29046	0.90085	86.9327	1.10655	1.10655	11.7069	11.7069	125000000	18.6438	18.6438	92.4528	4.5267	4.5267	33766.5	10.4272
3	58	Kazakhstan	2014	47.6	3.86283	3.86283	29	3.3673	3.3673	0.72827	66	0.360193	0.360193	3.42904	3.42904	17816285	16.6956	16.6956	32.2115	3.47232	3.47232	12427.7	9.42768
3	58	Kazakhstan	2015	43.8	3.77963	3.77963	28	3.3322	3.3322	0.72663	70.8299	0.439919	0.439919	3.33797	3.33797	18084169	16.7105	16.7105	36.1905	3.5888	3.5888	10196.1	9.22976
3	58	Kazakhstan	2016	47.6	3.86283	3.86283	29	3.3673	3.3673	0.72499	74.5877	0.501137	0.501137	3.56325	3.56325	18363600	16.7259	16.7259	32.8571	3.49217	3.49217	7475.57	8.9194
3	58	Kazakhstan	2017	47.1	3.85227	3.85227	31	3.43399	3.43399	0.742345	76.4267	0.571599	0.571599	3.39102	3.39102	18651931	16.7415	16.7415	32.8571	3.49217	3.49217	8943.08	9.09864
3	58	Kazakhstan	2018	44.8	3.80221	3.80221	31	3.43399	3.43399	0.7597	78.9039	0.65308	0.65308	3.15192	3.15192	18932727	16.7564	16.7564	32.8571	3.49217	3.49217	9472.49	9.15615
3	58	Kazakhstan	2019	41.5	3.72569	3.72569	34	3.52636	3.52636	0.7986	81.8776	0.791192	0.791192	3.35382	3.35382	19209555	16.7709	16.7709	32.8571	3.49217	3.49217	9457.13	9.15452
3	58	Kazakhstan	2020	38.2	3.64284	3.64284	34	3.52636	3.52636	0.8375	85.9426	0.948145	0.948145	4.4462	4.4462	19482117	16.785	16.785	36.1905	3.5888	3.5888	8781.51	9.0804
3	58	Kazakhstan	2021	38.2	3.64284	3.64284	37	3.61092	3.61092	0.85015	90.924	1.06236	1.06236	4.38569	4.38569	19743603	16.7983	16.7983	33.3333	3.50656	3.50656	9983.6	9.2087
3	58	Kazakhstan	2022	29.2	3.37417	3.37417	36	3.58352	3.58352	0.8628	92.2969	1.11428	1.11428	4.32518	4.32518	20034609	16.813	16.813	34.9057	3.55265	3.55265	11255.3	9.3286
3	58	Kazakhstan	2023	36.5	3.59731	3.59731	39	3.66356	3.66356	0.87545	92.8785	1.15254	1.15254	4.26467	4.26467	20330104	16.8276	16.8276	36.7925	3.60529	3.60529	12918.9	9.46644
1	59	Kenya	2014	9	2.19722	2.19722	25	3.21888	3.21888	0.38054	16.5	-1.27007	-1.27007	4.7173	4.7173	46051440	17.6453	17.6453	38.9423	3.66208	3.66208	1482.82	7.3017
1	59	Kenya	2015	9.5	2.25129	2.25129	25	3.21888	3.21888	0.399545	16.5879	-1.22615	-1.22615	4.94945	4.94945	47088526	17.6675	17.6675	36.6667	3.60187	3.60187	1489.12	7.30594
1	59	Kenya	2016	10	2.30259	2.30259	26	3.2581	3.2581	0.41855	16.6	-1.18355	-1.18355	4.66556	4.66556	48139687	17.6896	17.6896	35.2381	3.56213	3.56213	1554.13	7.34867
1	59	Kenya	2017	11.9	2.47654	2.47654	28	3.3322	3.3322	0.436325	17.8271	-1.12272	-1.12272	4.26874	4.26874	49197766	17.7114	17.7114	37.1429	3.61477	3.61477	1667.48	7.41907
1	59	Kenya	2018	12.3	2.5096	2.5096	27	3.29584	3.29584	0.4541	19.5	-1.05418	-1.05418	5.32193	5.32193	50207107	17.7317	17.7317	36.6667	3.60187	3.60187	1836.45	7.51559
1	59	Kenya	2019	12.7	2.5416	2.5416	28	3.3322	3.3322	0.49335	22.6688	-0.911922	-0.911922	5.37359	5.37359	51202827	17.7513	17.7513	35.2381	3.56213	3.56213	1960.41	7.58091
2	59	Kenya	2020	14.6	2.68102	2.68102	28	3.3322	3.3322	0.5326	27.5774	-0.739624	-0.739624	5.04575	5.04575	52217334	17.7709	17.7709	30.4762	3.41695	3.41695	1927.66	7.56406
2	59	Kenya	2021	15.1	2.71469	2.71469	30	3.4012	3.4012	0.54575	38.2459	-0.526107	-0.526107	4.8904	4.8904	53219166	17.7899	17.7899	37.1429	3.61477	3.61477	2061.36	7.63112
2	59	Kenya	2022	15.6	2.74727	2.74727	32	3.46574	3.46574	0.5589	40.8137	-0.452442	-0.452442	4.42635	4.42635	54252461	17.8092	17.8092	40.566	3.70293	3.70293	2109.56	7.65424
2	59	Kenya	2023	14.7	2.68785	2.68785	31	3.43399	3.43399	0.57205	43.3815	-0.378777	-0.378777	3.96229	3.96229	55339003	17.829	17.829	41.0377	3.71449	3.71449	1952.3	7.57677
3	60	Latvia	2014	61.9	4.12552	4.12552	55	4.00733	4.00733	0.71775	75.8261	0.506366	0.506366	5.28123	5.28123	1993782	14.5055	14.5055	77.8846	4.35523	4.35523	15185.8	9.62812
3	60	Latvia	2015	60.5	4.10264	4.10264	56	4.02535	4.02535	0.699375	79.2006	0.523636	0.523636	5.28252	5.28252	1977527	14.4974	14.4974	75.2381	4.32066	4.32066	13322	9.49717
3	60	Latvia	2016	61.9	4.12552	4.12552	57	4.04305	4.04305	0.681	79.8421	0.493722	0.493722	4.6575	4.6575	1959537	14.4882	14.4882	79.0476	4.37005	4.37005	13838.5	9.53521
3	60	Latvia	2017	62.9	4.14155	4.14155	58	4.06044	4.06044	0.6903	80.1141	0.519163	0.519163	4.36671	4.36671	1942248	14.4794	14.4794	78.5714	4.36401	4.36401	15132.5	9.6246
3	60	Latvia	2018	59.9	4.09268	4.09268	58	4.06044	4.06044	0.6996	83.5772	0.599696	0.599696	4.24357	4.24357	1927174	14.4716	14.4716	78.5714	4.36401	4.36401	17252.2	9.75569
3	60	Latvia	2019	59.9	4.09268	4.09268	56	4.02535	4.02535	0.7397	86.1355	0.733314	0.733314	4.43584	4.43584	1913822	14.4646	14.4646	80	4.38203	4.38203	17295	9.75817
3	60	Latvia	2020	60.8	4.10759	4.10759	56	4.02535	4.02535	0.7798	88.898	0.870457	0.870457	4.85059	4.85059	1900449	14.4576	14.4576	79.5238	4.37606	4.37606	17564.2	9.77362
3	60	Latvia	2021	67.9	4.21804	4.21804	59	4.07754	4.07754	0.81985	91.1796	0.999187	0.999187	4.61547	4.61547	1884490	14.4492	14.4492	81.9048	4.40556	4.40556	20262.8	9.91654
3	60	Latvia	2022	60.8	4.10759	4.10759	59	4.07754	4.07754	0.8599	91.0301	1.08594	1.08594	4.38035	4.38035	1879383	14.4465	14.4465	79.717	4.37848	4.37848	20229.5	9.9149
3	60	Latvia	2023	66.8	4.2017	4.2017	60	4.09434	4.09434	0.89995	92.1879	1.19527	1.19527	4.14523	4.14523	1877445	14.4454	14.4454	83.0189	4.41907	4.41907	22502.8	10.0214
1	61	Lesotho	2014	33.8	3.52046	3.52046	49	3.89182	3.89182	0.26294	22	-1.43744	-1.43744	7.2	7.2	2080089	14.5479	14.5479	48.5577	3.88275	3.88275	1173.54	7.06778
1	61	Lesotho	2015	35.2	3.56105	3.56105	44	3.78419	3.78419	0.26998	25	-1.36994	-1.36994	7.6425	7.6425	2104611	14.5596	14.5596	49.0476	3.89279	3.89279	1121.2	7.02215
1	61	Lesotho	2016	37.1	3.61362	3.61362	39	3.66356	3.66356	0.27702	32.4539	-1.22555	-1.22555	7.55247	7.55247	2130422	14.5718	14.5718	47.619	3.86323	3.86323	992.492	6.90022
1	61	Lesotho	2017	39	3.66356	3.66356	42	3.73767	3.73767	0.28691	39	-1.09048	-1.09048	7.23118	7.23118	2157110	14.5843	14.5843	43.3333	3.76892	3.76892	1069.37	6.97482
1	61	Lesotho	2018	40.1	3.69138	3.69138	41	3.71357	3.71357	0.2968	40.8	-1.03734	-1.03734	7.40292	7.40292	2183603	14.5965	14.5965	40	3.68888	3.68888	1170.66	7.06532
2	61	Lesotho	2019	28.8	3.36038	3.36038	40	3.68888	3.68888	0.37805	42.3017	-0.830173	-0.830173	7.19407	7.19407	2209405	14.6082	14.6082	37.619	3.62751	3.62751	1082.06	6.98662
2	61	Lesotho	2020	38.7	3.65584	3.65584	40	3.68888	3.68888	0.4593	40.4172	-0.681464	-0.681464	6.99799	6.99799	2235727	14.6201	14.6201	34.2857	3.53473	3.53473	918.583	6.82283
2	61	Lesotho	2021	39.6	3.67883	3.67883	38	3.63759	3.63759	0.45035	43.6957	-0.644828	-0.644828	7.50748	7.50748	2261542	14.6316	14.6316	36.1905	3.5888	3.5888	1066.59	6.97222
2	61	Lesotho	2022	35.8	3.57795	3.57795	37	3.61092	3.61092	0.4414	47.0368	-0.607111	-0.607111	15.5427	15.5427	2286110	14.6424	14.6424	35.8491	3.57932	3.57932	1030	6.93731
2	61	Lesotho	2023	35.5	3.56953	3.56953	39	3.66356	3.66356	0.43245	50.3779	-0.569394	-0.569394	6.69212	6.69212	2311472	14.6534	14.6534	33.9623	3.52525	3.52525	916.283	6.82033
1	62	Liberia	2014	24.8	3.21084	3.21084	37	3.61092	3.61092	0.17682	5.41	-1.91596	-1.91596	2.16898	2.16898	4564293	15.3338	15.3338	23.0769	3.13883	3.13883	706.714	6.56063
1	62	Liberia	2015	20.5	3.02042	3.02042	37	3.61092	3.61092	0.2053	10	-1.77319	-1.77319	2.11587	2.11587	4659431	15.3544	15.3544	19.5238	2.97163	2.97163	692.59	6.54044
1	62	Liberia	2016	30	3.4012	3.4012	37	3.61092	3.61092	0.23378	15.7	-1.61125	-1.61125	2.1148	2.1148	4755608	15.3748	15.3748	17.619	2.86898	2.86898	714.613	6.57174
1	62	Liberia	2017	32.9	3.49347	3.49347	31	3.43399	3.43399	0.25374	16.3	-1.55637	-1.55637	2.24633	2.24633	4848925	15.3943	15.3943	16.1905	2.78442	2.78442	699.269	6.55004
1	62	Liberia	2018	39.2	3.66868	3.66868	32	3.46574	3.46574	0.2737	18.9	-1.46696	-1.46696	2.4139	2.4139	4944726	15.4138	15.4138	16.1905	2.78442	2.78442	692.203	6.53988
1	62	Liberia	2019	33.5	3.51155	3.51155	28	3.3322	3.3322	0.2671	23.4826	-1.40257	-1.40257	2.16508	2.16508	5043721	15.4337	15.4337	16.1905	2.78442	2.78442	658.164	6.48945
1	62	Liberia	2020	35.4	3.56671	3.56671	28	3.3322	3.3322	0.2605	27.4519	-1.34876	-1.34876	2.13601	2.13601	5149463	15.4544	15.4544	15.7143	2.75457	2.75457	616.788	6.42453
1	62	Liberia	2021	35.8	3.57795	3.57795	29	3.3673	3.3673	0.2755	27.8136	-1.30906	-1.30906	2.11187	2.11187	5259323	15.4755	15.4755	18.0952	2.89565	2.89565	667.966	6.50424
1	62	Liberia	2022	36.3	3.59182	3.59182	26	3.2581	3.2581	0.2905	30.1275	-1.23565	-1.23565	2.08772	2.08772	5373294	15.497	15.497	19.3396	2.96216	2.96216	744.617	6.61287
1	62	Liberia	2023	42.7	3.7542	3.7542	25	3.21888	3.21888	0.3055	32.4414	-1.16224	-1.16224	2.06358	2.06358	5493031	15.519	15.519	16.9811	2.8321	2.8321	771.887	6.64884
3	63	Lithuania	2014	70.5	4.25561	4.25561	58	4.06044	4.06044	0.72709	72.1335	0.463451	0.463451	4.48658	4.48658	2932367	14.8913	14.8913	78.8462	4.3675	4.3675	16473.6	9.70951
3	63	Lithuania	2015	70.5	4.25561	4.25561	59	4.07754	4.07754	0.75088	71.3781	0.503478	0.503478	4.22719	4.22719	2904910	14.8819	14.8819	80.4762	4.38796	4.38796	14300.3	9.56803
3	63	Lithuania	2016	72.9	4.28909	4.28909	59	4.07754	4.07754	0.77467	74.3766	0.608313	0.608313	4.00431	4.00431	2868231	14.8692	14.8692	81.9048	4.40556	4.40556	14981.6	9.61458
3	63	Lithuania	2017	72.4	4.28221	4.28221	59	4.07754	4.07754	0.764035	77.6153	0.640503	0.640503	3.8122	3.8122	2828403	14.8552	14.8552	80	4.38203	4.38203	16884.7	9.73416
3	63	Lithuania	2018	69.8	4.24563	4.24563	59	4.07754	4.07754	0.7534	79.7226	0.653161	0.653161	3.8929	3.8929	2801543	14.8457	14.8457	78.0952	4.35793	4.35793	19368.5	9.87141
3	63	Lithuania	2019	72.2	4.27944	4.27944	60	4.09434	4.09434	0.80995	81.5819	0.811406	0.811406	3.9641	3.9641	2794137	14.843	14.843	80.4762	4.38796	4.38796	19727.8	9.88978
3	63	Lithuania	2020	78.8	4.36691	4.36691	60	4.09434	4.09434	0.8665	83.0555	0.962992	0.962992	4.50859	4.50859	2794885	14.8433	14.8433	80.9524	4.39386	4.39386	20541.8	9.93022
3	63	Lithuania	2021	73.6	4.29865	4.29864	61	4.11087	4.11087	0.8705	86.9305	1.03881	1.03881	4.25491	4.25491	2800839	14.8454	14.8454	82.8571	4.41712	4.41712	23934.7	10.0831
3	63	Lithuania	2022	68.9	4.23266	4.23266	62	4.12713	4.12713	0.8745	87.7242	1.06144	1.06144	4.00123	4.00123	2831639	14.8564	14.8564	83.0189	4.41907	4.41907	25085.8	10.1301
3	63	Lithuania	2023	72.5	4.28359	4.28359	61	4.11087	4.11087	0.8785	88.5029	1.08381	1.08381	3.74755	3.74755	2871585	14.8704	14.8704	86.7924	4.46352	4.46352	27786	10.2323
3	64	Luxembourg	2014	97.6	4.58088	4.58088	82	4.40672	4.40672	0.75911	94.6702	0.923957	0.923957	3.85569	3.85569	556319	13.2291	13.2291	95.6731	4.56094	4.56094	123679	11.7254
3	64	Luxembourg	2015	98.1	4.58599	4.58599	85	4.44265	4.44265	0.764785	96.3767	0.966078	0.966078	3.76792	3.76792	569604	13.2527	13.2527	96.6667	4.57127	4.57127	105462	11.5661
3	64	Luxembourg	2016	98.1	4.58599	4.58599	81	4.39445	4.39445	0.77046	98.1367	1.00912	1.00912	4.46612	4.46612	582014	13.2742	13.2743	95.2381	4.55638	4.55638	106899	11.5796
3	64	Luxembourg	2017	94.8	4.55177	4.55177	82	4.40672	4.40672	0.80193	97.363	1.06596	1.06596	3.48646	3.48646	596336	13.2986	13.2986	95.2381	4.55638	4.55638	110193	11.61
3	64	Luxembourg	2018	95.8	4.56226	4.56226	81	4.39445	4.39445	0.8334	97.0613	1.13096	1.13096	3.66211	3.66211	607950	13.3178	13.3178	96.1905	4.56633	4.56633	116787	11.6681
3	64	Luxembourg	2019	95.3	4.55703	4.55703	80	4.38203	4.38203	0.8303	97.1206	1.12506	1.12506	3.73607	3.73607	620001	13.3375	13.3375	96.1905	4.56633	4.56633	112726	11.6327
3	64	Luxembourg	2020	93.4	4.53689	4.53689	80	4.38203	4.38203	0.8272	98.4596	1.14127	1.14127	3.8535	3.8535	630419	13.3541	13.3541	95.7143	4.56137	4.56137	116905	11.6691
3	64	Luxembourg	2021	93.4	4.53689	4.53689	81	4.39445	4.39445	0.84735	98.6609	1.18969	1.18969	3.71989	3.71989	640064	13.3693	13.3693	96.6667	4.57127	4.57127	133712	11.8034
3	64	Luxembourg	2022	86.8	4.46361	4.46361	77	4.34381	4.34381	0.8675	98.242	1.22741	1.22741	10.7424	10.7424	653103	13.3895	13.3895	98.5849	4.59092	4.59092	125006	11.7361
3	64	Luxembourg	2023	87.7	4.47392	4.47392	78	4.35671	4.35671	0.88765	99.3479	1.29145	1.29145	17.765	17.765	666430	13.4097	13.4097	97.6415	4.5813	4.5813	128678	11.7651
1	65	Madagascar	2014	26.7	3.28466	3.28466	28	3.3322	3.3322	0.2606	3.7	-1.7586	-1.7586	2.98742	2.98742	24764348	17.0249	17.0249	26.4423	3.27497	3.27497	505.685	6.22591
1	65	Madagascar	2015	30.5	3.41773	3.41773	28	3.3322	3.3322	0.251105	4.17397	-1.7716	-1.7716	2.70419	2.70419	25426702	17.0513	17.0513	28.5714	3.35241	3.35241	445.32	6.09879
1	65	Madagascar	2016	35.2	3.56105	3.56105	26	3.2581	3.2581	0.24161	4.71366	-1.78346	-1.78346	2.69792	2.69792	26099952	17.0774	17.0774	19.5238	2.97163	2.97163	453.971	6.11803
1	65	Madagascar	2017	33.8	3.52046	3.52046	24	3.17805	3.17805	0.260405	6.4	-1.71242	-1.71242	2.70137	2.70137	26788375	17.1035	17.1035	20	2.99573	2.99573	491.867	6.19821
1	65	Madagascar	2018	25.9	3.25424	3.25424	25	3.21888	3.21888	0.2792	8.7	-1.63079	-1.63079	3.04907	3.04907	27494926	17.1295	17.1295	20.4762	3.01926	3.01926	500.457	6.21552
1	65	Madagascar	2019	34	3.52636	3.52636	24	3.17805	3.17805	0.29435	11.8314	-1.54293	-1.54293	3.01338	3.01338	28219554	17.1555	17.1555	15.7143	2.75457	2.75457	499.819	6.21425
1	65	Madagascar	2020	26.4	3.27336	3.27336	24	3.17805	3.17805	0.3095	15.8196	-1.44028	-1.44028	3.25443	3.25443	28953556	17.1812	17.1812	20.4762	3.01926	3.01926	450.772	6.11096
1	65	Madagascar	2021	26.9	3.29213	3.29213	26	3.2581	3.2581	0.333	18.1313	-1.34795	-1.34795	3.19808	3.19808	29691083	17.2064	17.2064	20.4762	3.01926	3.01926	490.206	6.19483
1	65	Madagascar	2022	28.3	3.34286	3.34286	26	3.2581	3.2581	0.3565	20.5777	-1.25329	-1.25329	3.14172	3.14172	30437261	17.2312	17.2312	18.3962	2.91215	2.91215	497.243	6.20908
1	65	Madagascar	2023	19.9	2.99072	2.99072	25	3.21888	3.21888	0.38	23.0241	-1.15864	-1.15864	3.08536	3.08536	31195932	17.2558	17.2558	18.8679	2.93746	2.93746	506.159	6.22685
2	66	Malaysia	2014	57.6	4.05352	4.05352	52	3.95124	3.95124	0.61152	63.6654	0.0594547	0.0594547	5.02936	5.02936	30696137	17.2396	17.2396	71.1538	4.26484	4.26484	11013.3	9.30686
2	66	Malaysia	2015	56.7	4.03777	4.03777	50	3.91202	3.91202	0.614505	71.0641	0.193846	0.193846	4.70381	4.70381	31232798	17.257	17.257	66.1905	4.19254	4.19254	9648.68	9.17458
3	66	Malaysia	2016	49.5	3.90197	3.90197	49	3.89182	3.89182	0.61749	78.7883	0.333858	0.333858	4.34598	4.34598	31789685	17.2747	17.2747	64.2857	4.16334	4.16334	9476.53	9.15657
3	66	Malaysia	2017	51.4	3.93964	3.93964	47	3.85015	3.85015	0.667445	80.1405	0.468636	0.468636	4.18489	4.18489	32355644	17.2923	17.2923	63.8095	4.1559	4.1559	9862.55	9.1965
3	66	Malaysia	2018	55.2	4.01096	4.01096	47	3.85015	3.85015	0.7174	81.201	0.598379	0.598379	4.13195	4.13195	32910967	17.3093	17.3093	69.5238	4.24167	4.24167	10901.8	9.29668
3	66	Malaysia	2019	53.8	3.98527	3.98527	53	3.97029	3.97029	0.7533	84.1871	0.730014	0.730014	3.97954	3.97954	33440596	17.3253	17.3253	67.619	4.21389	4.21389	10920.2	9.29837
3	66	Malaysia	2020	51.9	3.94932	3.94932	53	3.97029	3.97029	0.7892	89.555	0.902769	0.902769	4.51889	4.51889	33889558	17.3386	17.3386	68.5714	4.22788	4.22788	9957.53	9.20608
3	66	Malaysia	2021	49.1	3.89386	3.89386	48	3.8712	3.8712	0.7816	96.7514	1.01006	1.01006	4.26109	4.26109	34282399	17.3501	17.3501	68.5714	4.22788	4.22788	10903.1	9.2968
3	66	Malaysia	2022	51.4	3.93964	3.93964	47	3.85015	3.85015	0.774	97.3986	1.00428	1.00428	20.1497	20.1497	34695493	17.3621	17.3621	68.3962	4.22532	4.22532	11748.1	9.37145
3	66	Malaysia	2023	50.7	3.92593	3.92593	50	3.91202	3.91202	0.7664	97.6927	0.9924	0.9924	3.62725	3.62725	35126298	17.3745	17.3745	67.4528	4.21143	4.21143	11379.1	9.33953
1	67	Mali	2014	6.7	1.90211	1.90211	32	3.46574	3.46574	0.16335	7	-1.91856	-1.91856	3.64819	3.64819	18020267	16.707	16.707	31.25	3.44202	3.44202	797.155	6.68105
1	67	Mali	2015	7.6	2.02815	2.02815	35	3.55535	3.55535	0.1725	10.33	-1.84066	-1.84066	3.80152	3.80152	18593022	16.7383	16.7383	26.1905	3.2654	3.2654	704.822	6.55794
1	67	Mali	2016	8.6	2.15176	2.15176	32	3.46574	3.46574	0.18165	14	-1.75689	-1.75689	3.09478	3.09478	19191289	16.77	16.77	22.8571	3.12926	3.12926	730.855	6.59421
1	67	Mali	2017	6.2	1.82455	1.82455	31	3.43399	3.43399	0.212025	18.9	-1.60454	-1.60454	3.78977	3.78977	19813011	16.8018	16.8018	22.8571	3.12926	3.12926	775.536	6.65356
1	67	Mali	2018	4.7	1.54756	1.54756	32	3.46574	3.46574	0.2424	21.4	-1.49362	-1.49362	3.55817	3.55817	20442030	16.8331	16.8331	21.4286	3.06473	3.06473	835.087	6.72754
1	67	Mali	2019	3.8	1.335	1.335	29	3.3673	3.3673	0.27605	22.3111	-1.40283	-1.40283	3.55505	3.55505	21068405	16.8633	16.8633	20	2.99573	2.99573	820.197	6.70955
1	67	Mali	2020	3.8	1.335	1.335	29	3.3673	3.3673	0.3097	28.3043	-1.2243	-1.2243	3.95446	3.95446	21713836	16.8935	16.8935	18.5714	2.92162	2.92162	804.344	6.69003
1	67	Mali	2021	2.4	0.875469	1.19392	29	3.3673	3.3673	0.32555	30.4642	-1.15165	-1.15165	4.36371	4.36371	22388630	16.9241	16.9241	19.0476	2.94694	2.94694	862.467	6.7598
1	67	Mali	2022	0.5	-0.693147	1.19392	28	3.3322	3.3322	0.3414	33.0528	-1.0716	-1.0716	18.19	18.19	23072640	16.9542	16.9542	17.9245	2.88617	2.88617	813.965	6.70192
1	67	Mali	2023	0.5	-0.693147	1.19392	28	3.3322	3.3322	0.35725	35.6414	-0.991557	-0.991557	32.0163	27.7568	23769127	16.9839	16.9839	18.3962	2.91215	2.91215	869.27	6.76765
3	68	Malta	2014	90.5	4.50535	4.50535	55	4.00733	4.00733	0.6518	73.1141	0.312432	0.312432	7.00421	7.00421	434558	12.9821	12.9821	86.0577	4.45502	4.45502	27356.6	10.2167
3	68	Malta	2015	87.1	4.46706	4.46706	60	4.09434	4.09434	0.69711	75.96	0.462637	0.462637	5.02398	5.02398	445053	13.0059	13.0059	82.8571	4.41712	4.41712	25481.9	10.1457
3	68	Malta	2016	89	4.48864	4.48864	55	4.00733	4.00733	0.74242	78.0751	0.600225	0.600225	5.10766	5.10766	455356	13.0288	13.0288	80.9524	4.39386	4.39386	26409.6	10.1815
3	68	Malta	2017	93.3	4.53582	4.53582	56	4.02535	4.02535	0.77176	81.0119	0.716375	0.716375	4.56079	4.56079	467999	13.0562	13.0562	84.2857	4.43421	4.43421	30259.4	10.3176
3	68	Malta	2018	93.9	4.54223	4.54223	54	3.98898	3.98898	0.8011	81.658	0.792978	0.792978	4.92361	4.92361	484630	13.0911	13.0911	81.9048	4.40556	4.40556	33332.2	10.4143
3	68	Malta	2019	83	4.41884	4.41884	54	3.98898	3.98898	0.8279	85.7786	0.923899	0.923899	4.89935	4.89935	504062	13.1305	13.1305	79.0476	4.37005	4.37005	32412.3	10.3863
3	68	Malta	2020	82.1	4.40794	4.40794	54	3.98898	3.98898	0.8547	86.8588	1.00233	1.00233	5.64487	5.64487	515332	13.1526	13.1526	78.0952	4.35793	4.35793	31796.8	10.3671
3	68	Malta	2021	77.8	4.35414	4.35414	54	3.98898	3.98898	0.8745	87.4698	1.05705	1.05705	5.3648	5.3648	518536	13.1588	13.1588	77.1429	4.34566	4.34566	38027.4	10.5461
3	68	Malta	2022	79.7	4.37827	4.37827	51	3.93183	3.93183	0.8943	91.5406	1.17149	1.17149	5.08473	5.08473	531511	13.1835	13.1835	76.4151	4.33618	4.33618	36142.2	10.4952
3	68	Malta	2023	77.3	4.34769	4.34769	51	3.93183	3.93183	0.9141	91.9155	1.22213	1.22213	4.80466	4.80466	552747	13.2227	13.2227	75.4717	4.32376	4.32376	40395.8	10.6065
2	69	Mauritius	2014	68.1	4.22098	4.22098	54	3.98898	3.98898	0.53375	44.8033	-0.439666	-0.439666	4.81515	4.81515	1261208	14.0476	14.0476	79.3269	4.37358	4.37358	10366.4	9.24632
2	69	Mauritius	2015	83.8	4.42843	4.42843	53	3.97029	3.97029	0.578405	50.1393	-0.247933	-0.247933	4.75847	4.75847	1262879	14.0489	14.0489	77.619	4.35181	4.35181	9507.87	9.15988
2	69	Mauritius	2016	86.7	4.46245	4.46245	54	3.98898	3.98898	0.62306	52.1913	-0.112895	-0.112895	4.88207	4.88207	1263747	14.0496	14.0496	74.2857	4.30792	4.30792	9965.73	9.20691
2	69	Mauritius	2017	80	4.38203	4.38203	50	3.91202	3.91202	0.64543	55.4032	-0.00754336	-0.00754336	4.87887	4.87887	1264887	14.0505	14.0505	74.7619	4.31431	4.31431	10841.7	9.29115
2	69	Mauritius	2018	76.9	4.34251	4.34251	51	3.93183	3.93183	0.6678	58.5962	0.097482	0.0974819	4.67448	4.67448	1265577	14.051	14.051	74.7619	4.31431	4.31431	11643.5	9.3625
2	69	Mauritius	2019	75	4.31749	4.31749	52	3.95124	3.95124	0.6937	61.73	0.20936	0.20936	4.54195	4.54195	1265985	14.0514	14.0514	73.8095	4.30149	4.30149	11403.3	9.34165
3	69	Mauritius	2020	75.5	4.32413	4.32413	52	3.95124	3.95124	0.7196	67.7329	0.37077	0.37077	4.35244	4.35244	1266014	14.0514	14.0514	78.5714	4.36401	4.36401	9011.04	9.10621
3	69	Mauritius	2021	74.5	4.3108	4.3108	54	3.98898	3.98898	0.71985	71.6	0.43809	0.43809	4.67151	4.67151	1266334	14.0516	14.0516	77.619	4.35181	4.35181	9068.97	9.11261
3	69	Mauritius	2022	75.9	4.32942	4.32942	50	3.91202	3.91202	0.7201	75.5	0.505979	0.505979	12.1873	12.1873	1262523	14.0486	14.0486	77.3585	4.34845	4.34845	10239.8	9.23404
3	69	Mauritius	2023	74.9	4.31615	4.31615	51	3.93183	3.93183	0.72035	79.4	0.573867	0.573867	4.56764	4.56764	1261041	14.0474	14.0474	77.8302	4.35453	4.35453	11613	9.35988
2	70	Mexico	2014	17.6	2.8679	2.8679	35	3.55535	3.55535	0.5733	44.3857	-0.358652	-0.358652	5.06809	5.06809	120000000	18.603	18.603	39.4231	3.67435	3.67435	11391.4	9.34061
2	70	Mexico	2015	21.4	3.06339	3.06339	31	3.43399	3.43399	0.596415	57.431	-0.0818722	-0.0818722	5.05088	5.05088	121000000	18.6113	18.6113	39.0476	3.66478	3.66478	10021.2	9.21246
2	70	Mexico	2016	23.8	3.16969	3.16969	30	3.4012	3.4012	0.61953	59.5404	0.00610745	0.00610745	4.75796	4.75796	122000000	18.6195	18.6195	30.9524	3.43245	3.43245	9097.92	9.1158
2	70	Mexico	2017	17.6	2.8679	2.8679	29	3.3673	3.3673	0.650665	53.0318	-0.0368062	-0.0368062	4.39752	4.39752	123000000	18.6277	18.6277	30.9524	3.43245	3.43245	9649.28	9.17464
2	70	Mexico	2018	22.6	3.11795	3.11795	28	3.3322	3.3322	0.6818	56.6596	0.0952777	0.0952777	4.13945	4.13945	125000000	18.6438	18.6438	28.0952	3.3356	3.3356	10084.8	9.21878
3	70	Mexico	2019	18.4	2.91235	2.91235	29	3.3673	3.3673	0.70545	69.6321	0.371994	0.371994	4.32003	4.32003	126000000	18.6518	18.6518	26.6667	3.28341	3.28341	10369.6	9.24663
3	70	Mexico	2020	19.3	2.96011	2.96011	29	3.3673	3.3673	0.7291	71.4902	0.456829	0.456829	4.5006	4.5006	127000000	18.6597	18.6597	29.0476	3.36894	3.36894	8841.27	9.08719
3	70	Mexico	2021	23.1	3.13983	3.13983	31	3.43399	3.43399	0.7382	75.6265	0.548538	0.548538	4.24953	4.24953	128000000	18.6675	18.6675	22.8571	3.12926	3.12926	10314.1	9.24126
3	70	Mexico	2022	20.3	3.01062	3.01062	31	3.43399	3.43399	0.7473	78.6322	0.620729	0.620729	3.99846	3.99846	129000000	18.6753	18.6753	20.7547	3.03277	3.03277	11385.4	9.34009
3	70	Mexico	2023	22.7	3.12236	3.12236	31	3.43399	3.43399	0.7564	81.1832	0.685069	0.685069	3.74739	3.74739	130000000	18.683	18.683	24.0566	3.18041	3.18041	13790	9.5317
2	71	Mongolia	2014	73.3	4.29456	4.29456	39	3.66356	3.66356	0.55808	19.9424	-0.814599	-0.814599	5.42826	5.42826	2963113	14.9018	14.9018	43.2692	3.76744	3.76744	4126.24	8.32512
2	71	Mongolia	2015	68.6	4.22829	4.22829	39	3.66356	3.66356	0.538755	22.5	-0.813552	-0.813552	4.38716	4.38716	3026864	14.923	14.923	41.9048	3.7354	3.7354	3838.92	8.25295
2	71	Mongolia	2016	72.4	4.28221	4.28221	38	3.63759	3.63759	0.51943	22.2658	-0.860703	-0.860703	5.20043	5.20043	3088856	14.9433	14.9433	45.7143	3.82241	3.82241	3619.9	8.1942
2	71	Mongolia	2017	73.8	4.30136	4.30136	36	3.58352	3.58352	0.550915	23.7143	-0.765462	-0.765462	4.31822	4.31822	3148917	14.9626	14.9626	41.9048	3.7354	3.7354	3645.97	8.20138
2	71	Mongolia	2018	73.6	4.29865	4.29864	37	3.61092	3.61092	0.5824	47.13	-0.290974	-0.290974	3.99743	3.99743	3208189	14.9812	14.9812	43.8095	3.77985	3.77985	4107.64	8.3206
2	71	Mongolia	2019	67.9	4.21804	4.21804	35	3.55535	3.55535	0.61605	51.08	-0.147718	-0.147718	3.65237	3.65237	3267673	14.9996	14.9996	45.2381	3.81194	3.81194	4347.55	8.37737
2	71	Mongolia	2020	71.2	4.26549	4.26549	35	3.55535	3.55535	0.6497	62.5	0.124503	0.124503	4.66345	4.66345	3327204	15.0176	15.0176	44.2857	3.79066	3.79066	4001.25	8.29436
3	71	Mongolia	2021	68.4	4.22537	4.22537	35	3.55535	3.55535	0.6853	81.6068	0.53378	0.53378	3.3439	3.3439	3383741	15.0345	15.0345	44.7619	3.80136	3.80136	4517.62	8.41574
3	71	Mongolia	2022	62.7	4.13836	4.13836	33	3.49651	3.49651	0.7209	83.9145	0.653033	0.653033	3.54246	3.54246	3433748	15.0492	15.0492	45.7547	3.82329	3.82329	4993.51	8.5159
3	71	Mongolia	2023	67.3	4.20916	4.20916	33	3.49651	3.49651	0.7565	86.2222	0.772287	0.772287	3.74102	3.74102	3481145	15.0629	15.0629	43.8679	3.78118	3.78118	5838.63	8.67225
2	72	Morocco	2014	29.5	3.38439	3.38439	39	3.66356	3.66356	0.50598	56.7746	-0.294937	-0.294937	5.48276	5.48276	34204780	17.3479	17.3479	52.4038	3.95898	3.95898	3435.41	8.14189
2	72	Morocco	2015	33.8	3.52046	3.52046	36	3.58352	3.58352	0.51228	57.08	-0.275611	-0.275611	5.13337	5.13337	34607588	17.3596	17.3596	50.9524	3.93089	3.93089	3146.25	8.05397
2	72	Morocco	2016	34.3	3.53515	3.53515	37	3.61092	3.61092	0.51858	58.2712	-0.240993	-0.240993	5.0853	5.0853	35023457	17.3715	17.3715	44.2857	3.79066	3.79066	3140.86	8.05225
2	72	Morocco	2017	31	3.43399	3.43399	40	3.68888	3.68888	0.51999	61.7622	-0.177578	-0.177578	4.73565	4.73565	35446392	17.3835	17.3835	44.2857	3.79066	3.79066	3296.53	8.10062
2	72	Morocco	2018	34	3.52636	3.52636	43	3.7612	3.7612	0.5214	64.8039	-0.12192	-0.12192	4.96023	4.96023	35839760	17.3946	17.3946	44.7619	3.80136	3.80136	3501.7	8.161
3	72	Morocco	2019	32.5	3.48124	3.48124	41	3.71357	3.71357	0.54715	84.1204	0.269006	0.269006	5.00326	5.00326	36210898	17.4049	17.4049	45.7143	3.82241	3.82241	3508.1	8.16283
3	72	Morocco	2020	34	3.52636	3.52636	41	3.71357	3.71357	0.5729	84.1204	0.326446	0.326446	6.28428	6.28428	36584208	17.4151	17.4151	47.1429	3.85318	3.85318	3268.03	8.09194
3	72	Morocco	2021	31.6	3.45316	3.45316	39	3.66356	3.66356	0.5822	88.1303	0.416419	0.416419	5.64273	5.64273	36954442	17.4252	17.4252	45.7143	3.82241	3.82241	3785.94	8.23905
3	72	Morocco	2022	33.5	3.51155	3.51155	38	3.63759	3.63759	0.5915	89.9	0.467717	0.467717	23.8657	23.8657	37329064	17.4353	17.4353	44.8113	3.80246	3.80246	3455.4	8.14769
3	72	Morocco	2023	29.9	3.39786	3.39786	38	3.63759	3.63759	0.6008	91.6697	0.519015	0.519015	6.02097	6.02097	37712505	17.4455	17.4455	48.5849	3.88331	3.88331	3771.45	8.23521
1	73	Mozambique	2014	32.4	3.47816	3.47816	31	3.43399	3.43399	0.23837	6	-1.76848	-1.76848	6.4939	6.4939	25788475	17.0654	17.0654	22.1154	3.09627	3.09627	697.143	6.54699
1	73	Mozambique	2015	27.6	3.31782	3.31782	31	3.43399	3.43399	0.234435	6.5	-1.76862	-1.76862	6.01083	6.01083	26547572	17.0944	17.0944	20.4762	3.01926	3.01926	610.564	6.41438
1	73	Mozambique	2016	12.9	2.55723	2.55723	27	3.29584	3.29584	0.2305	7	-1.76877	-1.76877	5.80087	5.80087	27337105	17.1238	17.1238	12.8571	2.5539	2.5539	441.49	6.09015
1	73	Mozambique	2017	16.2	2.78501	2.78501	25	3.21888	3.21888	0.275	7.79633	-1.65576	-1.65576	5.48665	5.48665	28166393	17.1536	17.1536	15.2381	2.7238	2.7238	470.939	6.15473
1	73	Mozambique	2018	18.4	2.91235	2.91235	23	3.13549	3.13549	0.3195	10.9	-1.50291	-1.50291	5.38976	5.38976	29018644	17.1834	17.1834	14.2857	2.65926	2.65926	517.507	6.24902
1	73	Mozambique	2019	19.8	2.98568	2.98568	26	3.2581	3.2581	0.33795	14.6386	-1.39721	-1.39721	6.28639	6.28639	29884380	17.2128	17.2128	14.2857	2.65926	2.65926	519.093	6.25208
1	73	Mozambique	2020	10.8	2.37955	2.37955	26	3.2581	3.2581	0.3564	17.8299	-1.30095	-1.30095	6.64256	6.64256	30783688	17.2425	17.2425	14.7619	2.69205	2.69205	462.434	6.1365
1	73	Mozambique	2021	11.3	2.4248	2.4248	26	3.2581	3.2581	0.3347	19.9696	-1.31242	-1.31242	6.4979	6.4979	31707800	17.2721	17.2721	15.7143	2.75457	2.75457	509.908	6.23423
1	73	Mozambique	2022	11.3	2.4248	2.4248	26	3.2581	3.2581	0.313	21.207	-1.33946	-1.33946	6.35323	6.35323	32656246	17.3015	17.3015	16.0377	2.77494	2.77494	578.252	6.36001
1	73	Mozambique	2023	11.8	2.4681	2.4681	25	3.21888	3.21888	0.2913	22.4444	-1.36651	-1.36651	6.20857	6.20857	33635160	17.3311	17.3311	17.4528	2.8595	2.8595	622.986	6.43452
1	74	Namibia	2014	66.7	4.2002	4.20021	49	3.89182	3.89182	0.38799	14.84	-1.28211	-1.28211	9.56251	9.56251	2312139	14.6537	14.6537	62.9808	4.14283	4.14283	5378.32	8.59013
1	74	Namibia	2015	69	4.23411	4.23411	53	3.97029	3.97029	0.378085	25.6879	-1.11692	-1.11692	9.85077	9.85077	2374300	14.6802	14.6802	62.381	4.13326	4.13326	4774.11	8.47096
1	74	Namibia	2016	70	4.2485	4.2485	52	3.95124	3.95124	0.36818	31.0333	-1.04673	-1.04673	10.5928	10.5928	2439213	14.7072	14.7072	67.619	4.21389	4.21389	4395.69	8.38838
2	74	Namibia	2017	67.1	4.20618	4.20618	51	3.93183	3.93183	0.41179	36.8374	-0.849247	-0.849247	9.70867	9.70867	2506853	14.7345	14.7345	60.4762	4.10225	4.10225	5143.96	8.54558
2	74	Namibia	2018	68.4	4.22537	4.22537	53	3.97029	3.97029	0.4554	42.8	-0.649026	-0.649026	8.88112	8.88112	2577327	14.7623	14.7623	62.381	4.13326	4.13326	5308.61	8.57708
2	74	Namibia	2019	62.7	4.13836	4.13836	52	3.95124	3.95124	0.51505	49.8	-0.395116	-0.395116	9.32253	9.32253	2650494	14.7903	14.7903	62.381	4.13326	4.13326	4731.92	8.46209
2	74	Namibia	2020	63.2	4.1463	4.1463	52	3.95124	3.95124	0.5747	57.8608	-0.122891	-0.122891	9.278	9.278	2728762	14.8194	14.8194	62.381	4.13326	4.13326	3878.59	8.26323
2	74	Namibia	2021	62.3	4.13196	4.13196	49	3.89182	3.89182	0.55345	61.1132	-0.114143	-0.114143	10.3914	10.3914	2810548	14.8489	14.8489	61.4286	4.11788	4.11787	4412.84	8.39227
2	74	Namibia	2022	64.6	4.16821	4.16821	49	3.89182	3.89182	0.5322	62.215	-0.142524	-0.142524	25.3215	25.3215	2889662	14.8767	14.8766	62.7358	4.13893	4.13893	4349.05	8.37771
2	74	Namibia	2023	63.5	4.15104	4.15104	49	3.89182	3.89182	0.51095	63.3168	-0.170904	-0.170904	9.04451	9.04451	2963095	14.9017	14.9017	64.6226	4.16856	4.16856	4168.29	8.33526
1	75	Nepal	2014	21.4	3.06339	3.06339	29	3.3673	3.3673	0.23442	15.44	-1.61431	-1.61431	3.48599	3.48599	27672370	17.1359	17.1359	30.7692	3.42652	3.42652	821.455	6.71108
1	75	Nepal	2015	14.3	2.66026	2.66026	27	3.29584	3.29584	0.290115	17.5816	-1.4531	-1.4531	3.29425	3.29425	27823629	17.1414	17.1414	29.0476	3.36894	3.36894	875.544	6.77484
1	75	Nepal	2016	17.1	2.83908	2.83908	29	3.3673	3.3673	0.34581	20.7	-1.27503	-1.27503	3.47711	3.47711	27955462	17.1461	17.1461	20.9524	3.04225	3.04225	877.256	6.7768
1	75	Nepal	2017	25.7	3.24649	3.24649	31	3.43399	3.43399	0.410305	24.3	-1.06901	-1.06901	3.52892	3.52892	28011258	17.1481	17.1481	27.1429	3.30111	3.30111	1034.28	6.94146
2	75	Nepal	2018	26.9	3.29213	3.29213	31	3.43399	3.43399	0.4748	28.6	-0.850903	-0.850903	3.66441	3.66441	28079689	17.1506	17.1506	33.8095	3.52074	3.52074	1179.2	7.07259
2	75	Nepal	2019	28.3	3.34286	3.34286	34	3.52636	3.52636	0.47235	34.8055	-0.749235	-0.749235	3.48568	3.48568	28414064	17.1624	17.1624	30.9524	3.43245	3.43245	1203.14	7.09269
2	75	Nepal	2020	41.5	3.72569	3.72569	34	3.52636	3.52636	0.4699	37.6984	-0.704757	-0.704757	4.21107	4.21107	28966574	17.1817	17.1817	32.8571	3.49217	3.49217	1154.22	7.05118
2	75	Nepal	2021	41	3.71357	3.71357	33	3.49651	3.49651	0.4908	41.6083	-0.590634	-0.590634	3.95612	3.95612	29475010	17.1991	17.1991	33.8095	3.52074	3.52074	1252.75	7.1331
2	75	Nepal	2022	37.7	3.62966	3.62966	34	3.52636	3.52636	0.5117	49.5609	-0.406717	-0.406717	3.81869	3.81869	29715436	17.2072	17.2072	38.2075	3.64303	3.64303	1385.91	7.23411
2	75	Nepal	2023	39.3	3.67122	3.67122	35	3.55535	3.55535	0.5326	57.5135	-0.222799	-0.222799	3.68126	3.68126	29694614	17.2065	17.2065	34.9057	3.55265	3.55265	1377.63	7.22812
3	76	Netherlands	2014	86.2	4.45667	4.45667	83	4.41884	4.41884	0.88966	91.6667	1.16332	1.16332	5.4589	5.4589	16865008	16.6408	16.6408	97.1154	4.5759	4.5759	53457.2	10.8866
3	76	Netherlands	2015	78.6	4.36437	4.36437	84	4.43082	4.43082	0.87776	91.7241	1.13777	1.13777	5.34816	5.34816	16939923	16.6452	16.6452	97.1429	4.57618	4.57618	45793.8	10.7319
3	76	Netherlands	2016	77.6	4.35157	4.35157	83	4.41884	4.41884	0.86586	90.411	1.08855	1.08855	5.4796	5.4796	17030314	16.6505	16.6505	97.1429	4.57618	4.57618	46808.5	10.7538
3	76	Netherlands	2017	78.6	4.36437	4.36437	82	4.40672	4.40672	0.87078	93.1973	1.14763	1.14763	5.1751	5.1751	17131296	16.6564	16.6564	95.7143	4.56137	4.56137	49513.7	10.81
3	76	Netherlands	2018	75.5	4.32413	4.32413	82	4.40672	4.40672	0.8757	91.8919	1.13607	1.13607	5.35765	5.35765	17231624	16.6623	16.6623	95.7143	4.56137	4.56137	53955.1	10.8959
3	76	Netherlands	2019	75.5	4.32413	4.32413	82	4.40672	4.40672	0.89925	93.2886	1.21271	1.21271	5.15986	5.15986	17344874	16.6688	16.6688	95.7143	4.56137	4.56137	53554.9	10.8885
3	76	Netherlands	2020	73.6	4.29865	4.29864	82	4.40672	4.40672	0.9228	91.3333	1.23149	1.23149	5.42381	5.42381	17441500	16.6744	16.6744	94.7619	4.55137	4.55137	53467.9	10.8868
3	76	Netherlands	2021	78.3	4.36055	4.36055	82	4.40672	4.40672	0.9306	92.053	1.26131	1.26131	5.50609	5.50609	17533044	16.6796	16.6796	94.7619	4.55137	4.55137	60142	11.0045
3	76	Netherlands	2022	70.8	4.25986	4.25986	80	4.38203	4.38203	0.9384	92.5197	1.28677	1.28677	11.6171	11.6171	17700982	16.6891	16.6891	93.3962	4.53685	4.53685	59123.3	10.9874
3	76	Netherlands	2023	68.7	4.22975	4.22975	79	4.36945	4.36945	0.9462	97.0068	1.38164	1.38164	17.7282	17.7282	17877117	16.699	16.699	94.3396	4.5469	4.5469	64572	11.0755
3	77	New Zealand	2014	99.5	4.60016	4.58599	91	4.51086	4.48864	0.86436	84	0.974524	0.974524	5.80854	5.80854	4516500	15.3232	15.3232	98.5577	4.59064	4.59064	44578.2	10.705
3	77	New Zealand	2015	99	4.59512	4.58599	91	4.51086	4.48864	0.86483	85.2	0.99629	0.99629	5.70735	5.70735	4609400	15.3436	15.3436	98.0952	4.58594	4.58594	38639.3	10.562
3	77	New Zealand	2016	99.5	4.60016	4.58599	90	4.49981	4.48864	0.8653	86.5	1.01978	1.01978	5.5056	5.5056	4714100	15.3661	15.3661	98.5714	4.59078	4.59078	40070.9	10.5984
3	77	New Zealand	2017	98.6	4.59107	4.58599	89	4.48864	4.48864	0.87295	87.7	1.05756	1.05756	5.28	5.28	4813600	15.387	15.387	98.5714	4.59078	4.59078	42913.2	10.6669
3	77	New Zealand	2018	99.1	4.59613	4.58599	87	4.46591	4.46591	0.8806	89	1.09707	1.09707	5.19309	5.19309	4900600	15.4049	15.4049	98.0952	4.58594	4.58594	43228.7	10.6743
3	77	New Zealand	2019	97.2	4.57677	4.57677	87	4.46591	4.46591	0.90725	89.8637	1.17143	1.17143	5.17798	5.17798	4979200	15.4208	15.4208	98.0952	4.58594	4.58594	42747.2	10.6631
3	77	New Zealand	2020	98.1	4.58599	4.58599	87	4.46591	4.46591	0.9339	95.2342	1.3236	1.3236	5.65149	5.65149	5090200	15.4428	15.4428	99.0476	4.5956	4.5956	41785.7	10.6403
3	77	New Zealand	2021	96.7	4.57161	4.57161	88	4.47734	4.47734	0.93855	95.7321	1.34257	1.34257	5.54822	5.54822	5111300	15.447	15.447	98.0952	4.58594	4.58594	49624.2	10.8122
3	77	New Zealand	2022	96.2	4.56643	4.56643	87	4.46591	4.46591	0.9432	95.7299	1.3529	1.3529	13.1385	13.1385	5117200	15.4481	15.4481	96.6981	4.57159	4.57159	48216.5	10.7835
3	77	New Zealand	2023	96.2	4.56643	4.56643	85	4.44265	4.44265	0.94785	95.7277	1.36323	1.36323	20.7289	20.7289	5223100	15.4686	15.4686	95.7547	4.56179	4.56179	48280.8	10.7848
1	78	Nicaragua	2014	43.3	3.76815	3.76815	28	3.3322	3.3322	0.27585	17.6	-1.48461	-1.48461	4.08329	4.08329	6066492	15.6183	15.6183	27.4038	3.31068	3.31068	1958.37	7.57987
1	78	Nicaragua	2015	42.9	3.75887	3.75887	27	3.29584	3.29584	0.32798	19.7043	-1.33199	-1.33199	4.07843	4.07843	6149417	15.6319	15.6319	25.7143	3.24705	3.24705	2074.45	7.63745
1	78	Nicaragua	2016	43.8	3.77963	3.77963	26	3.2581	3.2581	0.38011	24.5718	-1.13167	-1.13167	4.08113	4.08113	6232666	15.6453	15.6453	28.5714	3.35241	3.35241	2131.69	7.66467
1	78	Nicaragua	2017	44.3	3.79098	3.79098	26	3.2581	3.2581	0.401705	30.4	-0.98288	-0.98288	4.35768	4.35768	6316231	15.6586	15.6586	28.5714	3.35241	3.35241	2182.62	7.68828
2	78	Nicaragua	2018	14.6	2.68102	2.68102	25	3.21888	3.21888	0.4233	37.6	-0.810406	-0.810406	3.57311	3.57311	6400080	15.6718	15.6718	13.3333	2.59027	2.59027	2035.17	7.61833
2	78	Nicaragua	2019	14.2	2.65324	2.65324	22	3.09104	3.09104	0.4686	44.9164	-0.583043	-0.583043	4.59992	4.59992	6483657	15.6848	15.6848	9.52381	2.25379	2.25379	1958.62	7.58
2	78	Nicaragua	2020	25.5	3.23868	3.23868	22	3.09104	3.09104	0.5139	54.8543	-0.310422	-0.310422	4.58156	4.58156	6565267	15.6973	15.6973	10.4762	2.34911	2.34911	1931.62	7.56611
2	78	Nicaragua	2021	29.2	3.37417	3.37417	20	2.99573	2.99573	0.50855	54.7975	-0.323337	-0.323337	4.08666	4.08666	6644741	15.7093	15.7093	7.14286	1.96611	1.96611	2128.61	7.66322
2	78	Nicaragua	2022	34	3.52636	3.52636	19	2.94444	2.94444	0.5032	61.0524	-0.227285	-0.227285	19.4016	19.4016	6730654	15.7222	15.7222	8.96226	2.19302	2.19302	2325.17	7.75155
2	78	Nicaragua	2023	42.2	3.74242	3.74242	17	2.83321	2.94444	0.49785	67.3073	-0.131233	-0.131233	34.7165	27.7568	6823613	15.7359	15.7359	9.43396	2.24432	2.24432	2612.87	7.8682
	79	Niger	2014	10	2.30259	2.30259	35	3.55535	3.55535	0.09456	1.24868	-2.1713	-2.0234	5.10368	5.10368	19215909	16.7712	16.7712	30.2885	3.41077	3.41077	565.31	6.33737
	79	Niger	2015	13.3	2.58776	2.58776	34	3.52636	3.52636	0.076945	2.47622	-2.1894	-2.0234	4.48669	4.48669	19939498	16.8082	16.8082	31.9048	3.46276	3.46276	485.663	6.18551
	79	Niger	2016	11.9	2.47654	2.47654	35	3.55535	3.55535	0.05933	4.32276	-2.19682	-2.0234	2.95843	2.95843	20685753	16.845	16.845	27.1429	3.30111	3.30111	502.706	6.22001
	79	Niger	2017	10	2.30259	2.30259	33	3.49651	3.49651	0.084415	10.2243	-2.03897	-2.0234	2.57818	2.57818	21435446	16.8806	16.8806	26.1905	3.2654	3.2654	521.804	6.25729
1	79	Niger	2018	9	2.19722	2.19722	34	3.52636	3.52636	0.1095	13.4181	-1.92788	-1.92788	3.44957	3.44957	22188069	16.9151	16.9151	29.5238	3.3852	3.3852	578.568	6.36056
1	79	Niger	2019	9.4	2.24071	2.24071	32	3.46574	3.46574	0.1378	16.6119	-1.80961	-1.80961	3.52623	3.52623	22947757	16.9487	16.9487	31.4286	3.44772	3.44772	561.691	6.33095
1	79	Niger	2020	7.1	1.96009	1.96009	32	3.46574	3.46574	0.1661	13.8406	-1.79433	-1.79433	3.8192	3.8192	23717613	16.9817	16.9817	30.9524	3.43245	3.43245	579.513	6.36219
1	79	Niger	2021	8.5	2.14007	2.14007	31	3.43399	3.43399	0.20335	15.3108	-1.68585	-1.68585	3.82176	3.82176	24502140	17.0143	17.0143	36.6667	3.60187	3.60187	608.722	6.41136
1	79	Niger	2022	9.4	2.24071	2.24071	32	3.46574	3.46574	0.2406	16.937	-1.57468	-1.57468	12.3715	12.3715	25311973	17.0468	17.0468	33.9623	3.52525	3.52525	609.745	6.41304
1	79	Niger	2023	8.5	2.14007	2.14007	32	3.46574	3.46574	0.27785	18.5632	-1.46352	-1.46352	20.9211	20.9211	26159867	17.0797	17.0797	25	3.21888	3.21888	642.938	6.46605
1	80	Nigeria	2014	5.2	1.64866	1.64866	27	3.29584	3.29584	0.29287	21	-1.38794	-1.38794	0.470743	1.01593	186000000	19.0413	19.0413	12.5	2.52573	2.52573	3088.72	8.03551
1	80	Nigeria	2015	6.2	1.82455	1.82455	26	3.2581	3.2581	0.310985	22.5	-1.32164	-1.32164	0.436955	1.01593	191000000	19.0678	19.0678	14.7619	2.69205	2.69205	2585.73	7.85776
1	80	Nigeria	2016	6.2	1.82455	1.82455	28	3.3322	3.3322	0.3291	24.1	-1.2536	-1.2536	0.393046	1.01593	195000000	19.0885	19.0885	14.7619	2.69205	2.69205	2070.41	7.6355
1	80	Nigeria	2017	4.8	1.56862	1.56862	27	3.29584	3.29584	0.3549	25.9	-1.16498	-1.16498	0.396354	1.01593	200000000	19.1138	19.1138	19.0476	2.94694	2.94694	1876.34	7.53708
1	80	Nigeria	2018	4.2	1.43508	1.43508	27	3.29584	3.29584	0.3807	27.7	-1.07635	-1.07635	0.419998	1.01593	205000000	19.1385	19.1385	18.5714	2.92162	2.92162	2057.88	7.62943
1	80	Nigeria	2019	4.7	1.54756	1.54756	26	3.2581	3.2581	0.41065	29.7	-0.975012	-0.975012	0.358479	1.01593	209000000	19.1578	19.1578	18.5714	2.92162	2.92162	2265.16	7.7254
2	80	Nigeria	2020	4.7	1.54756	1.54756	26	3.2581	3.2581	0.4406	31.8888	-0.870414	-0.870414	0.359638	1.01593	214000000	19.1815	19.1815	20.9524	3.04225	3.04225	2019.66	7.61068
2	80	Nigeria	2021	6.1	1.80829	1.80829	24	3.17805	3.17805	0.44655	32.3318	-0.849494	-0.849494	0.381919	1.01593	219000000	19.2046	19.2046	20.9524	3.04225	3.04225	2017.27	7.6095
2	80	Nigeria	2022	7.5	2.0149	2.0149	24	3.17805	3.17805	0.4525	35.4563	-0.782279	-0.782279	4.30282	4.30282	223000000	19.2227	19.2227	19.8113	2.98625	2.98625	2139.37	7.66827
2	80	Nigeria	2023	7.6	2.02815	2.02815	25	3.21888	3.21888	0.45845	38.5808	-0.715064	-0.715064	8.22372	8.22372	228000000	19.2449	19.2449	20.283	3.00978	3.00978	1596.64	7.37565
3	81	Norway	2014	89.5	4.49424	4.49424	86	4.45435	4.45435	0.83572	96.3005	1.123	1.123	7.64403	7.64403	5137232	15.452	15.452	99.0385	4.59551	4.59551	97666.7	11.4893
3	81	Norway	2015	90.5	4.50535	4.50535	88	4.47734	4.47734	0.8237	96.8103	1.10498	1.10498	7.52335	7.52335	5188607	15.462	15.462	98.5714	4.59078	4.59078	74810	11.2227
3	81	Norway	2016	92.4	4.52613	4.52613	85	4.44265	4.44265	0.81168	97.2982	1.0866	1.08659	7.98445	7.98445	5234519	15.4708	15.4708	99.5238	4.6004	4.6004	70867.4	11.1686
3	81	Norway	2017	89	4.48864	4.48864	85	4.44265	4.44265	0.83369	96.3576	1.11945	1.11945	7.84598	7.84598	5276968	15.4789	15.4789	99.5238	4.6004	4.6004	76131.8	11.2402
3	81	Norway	2018	89.6	4.49536	4.49536	84	4.43082	4.43082	0.8557	96.4917	1.17087	1.17087	7.59563	7.59563	5311916	15.4855	15.4855	99.5238	4.6004	4.6004	82792.8	11.3241
3	81	Norway	2019	90.1	4.50092	4.50092	84	4.43082	4.43082	0.88105	98	1.25345	1.25345	7.86456	7.86456	5347896	15.4922	15.4922	99.5238	4.6004	4.6004	76430.6	11.2441
3	81	Norway	2020	94.3	4.54648	4.54648	84	4.43082	4.43082	0.9064	94.6076	1.25143	1.25143	8.37282	8.37282	5379475	15.4981	15.4981	99.5238	4.6004	4.6004	68340	11.1323
3	81	Norway	2021	88.7	4.48526	4.48526	85	4.44265	4.44265	0.89715	99	1.30663	1.30663	6.96022	6.96022	5408320	15.5034	15.5034	99.5238	4.6004	4.6004	93072.9	11.4411
3	81	Norway	2022	76.4	4.33598	4.33598	84	4.43082	4.43082	0.8879	99	1.286	1.286	10.1221	10.1221	5457127	15.5124	15.5124	98.1132	4.58612	4.58612	108798	11.5973
3	81	Norway	2023	77.7	4.35286	4.35286	84	4.43082	4.43082	0.87865	99	1.26536	1.26536	13.284	13.284	5519594	15.5238	15.5238	99.0566	4.59569	4.59569	87925.1	11.3842
1	82	Pakistan	2014	3.3	1.19392	1.19392	29	3.3673	3.3673	0.25799	10	-1.65565	-1.65565	2.20434	2.20434	214000000	19.1815	19.1815	25.9615	3.25662	3.25662	1266.61	7.1441
1	82	Pakistan	2015	1.4	0.336472	1.19392	30	3.4012	3.4012	0.258155	11	-1.63802	-1.63802	2.38609	2.38609	217000000	19.1954	19.1954	24.2857	3.18989	3.18989	1380.47	7.23018
1	82	Pakistan	2016	1.4	0.336472	1.19392	32	3.46574	3.46574	0.25832	12.3854	-1.61374	-1.61374	2.41721	2.41721	220000000	19.2091	19.2091	20.4762	3.01926	3.01926	1424.69	7.26171
1	82	Pakistan	2017	1.9	0.641854	1.19392	32	3.46574	3.46574	0.30746	13.78	-1.48004	-1.48004	2.13666	2.13666	223000000	19.2227	19.2227	23.8095	3.17009	3.17009	1519.23	7.32596
1	82	Pakistan	2018	2.8	1.02962	1.19392	33	3.49651	3.49651	0.3566	15.34	-1.3435	-1.3435	2.33217	2.33217	227000000	19.2405	19.2405	26.6667	3.28341	3.28341	1569.34	7.35841
1	82	Pakistan	2019	3.3	1.19392	1.19392	32	3.46574	3.46574	0.38745	17.0709	-1.2448	-1.2448	2.21492	2.21492	231000000	19.2579	19.2579	25.7143	3.24705	3.24705	1390.42	7.23736
1	82	Pakistan	2020	5.2	1.64866	1.64866	32	3.46574	3.46574	0.4183	18.9348	-1.1438	-1.1438	2.05718	2.05718	235000000	19.2751	19.2751	25.2381	3.22835	3.22835	1278.4	7.15336
1	82	Pakistan	2021	6.6	1.88707	1.88707	28	3.3322	3.3322	0.42105	24.9775	-1.03334	-1.03334	1.68746	1.68746	239000000	19.292	19.292	27.619	3.31851	3.31851	1455.32	7.28298
1	82	Pakistan	2022	6.6	1.88707	1.88707	27	3.29584	3.29584	0.4238	32.9486	-0.889593	-0.889593	9.4044	9.4044	244000000	19.3127	19.3127	25	3.21888	3.21888	1538.32	7.33845
2	82	Pakistan	2023	6.6	1.88707	1.88707	29	3.3673	3.3673	0.42655	40.9197	-0.745844	-0.745844	1.86864	1.86864	248000000	19.3289	19.3289	21.2264	3.05525	3.05525	1365.28	7.21911
2	83	Panama	2014	54.3	3.99452	3.99452	37	3.61092	3.61092	0.52422	44.9238	-0.458844	-0.458844	3.17401	3.17401	3892101	15.1745	15.1745	56.7308	4.03832	4.03832	13213.2	9.48897
2	83	Panama	2015	59	4.07754	4.07754	39	3.66356	3.66356	0.507285	51.2054	-0.388174	-0.388174	3.3667	3.3667	3960035	15.1918	15.1918	53.3333	3.97656	3.97656	14082.7	9.5527
2	83	Panama	2016	59.5	4.08598	4.08598	38	3.63759	3.63759	0.49035	54	-0.377704	-0.377704	3.42913	3.42913	4029086	15.2091	15.209	55.2381	4.01165	4.01165	14832.4	9.60457
2	83	Panama	2017	60	4.09434	4.09434	37	3.61092	3.61092	0.549775	59.9506	-0.142413	-0.142413	3.49375	3.49375	4098707	15.2262	15.2262	53.3333	3.97656	3.97656	15694.6	9.66107
2	83	Panama	2018	55.7	4.01998	4.01998	37	3.61092	3.61092	0.6092	61.8055	0.0221697	0.0221697	3.45357	3.45357	4167860	15.2429	15.2429	50	3.91202	3.91202	16151.3	9.68976
2	83	Panama	2019	57.5	4.05178	4.05178	36	3.58352	3.58352	0.64035	63.6284	0.123127	0.123127	3.09329	3.09329	4234700	15.2588	15.2588	47.619	3.86323	3.86323	16477.9	9.70978
3	83	Panama	2020	54.7	4.00186	4.00186	36	3.58352	3.58352	0.6715	72.61	0.347673	0.347673	4.30284	4.30284	4293261	15.2726	15.2726	43.3333	3.76892	3.76892	13290.6	9.49481
3	83	Panama	2021	56.1	4.02714	4.02714	36	3.58352	3.58352	0.68355	73.0556	0.382246	0.382246	3.71141	3.71141	4345405	15.2846	15.2846	43.3333	3.76892	3.76892	15509.8	9.64923
3	83	Panama	2022	53.8	3.98527	3.98527	36	3.58352	3.58352	0.6956	73.6085	0.418671	0.418671	15.7341	15.7341	4400773	15.2973	15.2973	40.0943	3.69124	3.69124	17332.4	9.76033
3	83	Panama	2023	52.6	3.96272	3.96272	35	3.55535	3.55535	0.70765	74.1614	0.455097	0.455097	27.7568	27.7568	4458759	15.3104	15.3104	40.0943	3.69124	3.69124	18686.4	9.83555
2	84	Paraguay	2014	42.4	3.74715	3.74715	24	3.17805	3.17805	0.374	43.0074	-0.827024	-0.827024	2.59656	2.59656	6069811	15.6188	15.6188	32.6923	3.48714	3.48714	6652.25	8.80271
2	84	Paraguay	2015	48.6	3.88362	3.88362	27	3.29584	3.29584	0.43645	49.7163	-0.571893	-0.571893	3.33378	3.33378	6159103	15.6334	15.6334	30	3.4012	3.4012	5879.34	8.6792
2	84	Paraguay	2016	51	3.93183	3.93183	30	3.4012	3.4012	0.4989	53.4041	-0.368919	-0.368919	3.43498	3.43498	6249126	15.648	15.648	26.1905	3.2654	3.2654	5775.16	8.66132
2	84	Paraguay	2017	46.2	3.83298	3.83298	29	3.3673	3.3673	0.5122	61.0758	-0.206805	-0.206805	3.09062	3.09062	6338660	15.6622	15.6622	28.0952	3.3356	3.3356	6152.27	8.72458
2	84	Paraguay	2018	44.3	3.79098	3.79098	29	3.3673	3.3673	0.5255	64.9935	-0.109501	-0.109501	3.2962	3.2962	6427382	15.6761	15.6761	30.4762	3.41695	3.41695	6258.45	8.74169
2	84	Paraguay	2019	46.2	3.83298	3.83298	28	3.3322	3.3322	0.5871	68.5176	0.0887509	0.0887509	3.48983	3.48983	6515058	15.6896	15.6896	30.4762	3.41695	3.41695	5821.18	8.66926
3	84	Paraguay	2020	48.1	3.87328	3.87328	28	3.3322	3.3322	0.6487	73.9575	0.320077	0.320077	3.93615	3.93615	6603739	15.7031	15.7031	37.1429	3.61477	3.61477	5365.47	8.58774
3	84	Paraguay	2021	47.2	3.85439	3.85439	30	3.4012	3.4012	0.64095	77.0184	0.355634	0.355634	3.4107	3.4107	6684182	15.7153	15.7153	30.9524	3.43245	3.43245	5976.93	8.69566
3	84	Paraguay	2022	47.2	3.85439	3.85439	28	3.3322	3.3322	0.6332	76.2592	0.325239	0.325239	24.0685	24.0685	6760464	15.7266	15.7266	30.1887	3.40747	3.40747	6205.63	8.73321
3	84	Paraguay	2023	49.3	3.89792	3.89792	28	3.3322	3.3322	0.62545	78.0948	0.339641	0.339641	3.40649	3.40649	6844146	15.7389	15.7389	28.7736	3.35946	3.35946	6276.35	8.74454
2	85	Peru	2014	27.1	3.29953	3.29953	38	3.63759	3.63759	0.54354	40.2447	-0.496529	-0.496529	3.69599	3.69599	30115826	17.2206	17.2206	34.1346	3.53031	3.53031	6667.13	8.80495
2	85	Peru	2015	32.4	3.47816	3.47816	36	3.58352	3.58352	0.540845	40.8526	-0.492045	-0.492045	3.96933	3.96933	30457600	17.2318	17.2318	37.1429	3.61477	3.61477	6231.71	8.73741
2	85	Peru	2016	38.1	3.64021	3.64021	35	3.55535	3.55535	0.53815	45.4617	-0.418484	-0.418484	3.81317	3.81317	30866494	17.2452	17.2452	33.8095	3.52074	3.52074	6217.04	8.73505
2	85	Peru	2017	36.2	3.58906	3.58906	37	3.61092	3.61092	0.592125	50.4504	-0.211957	-0.211957	3.93131	3.93131	31324637	17.2599	17.2599	31.9048	3.46276	3.46276	6736.17	8.81525
2	85	Peru	2018	37.3	3.61899	3.61899	35	3.55535	3.55535	0.6461	55.0543	-0.0120723	-0.0120723	3.71392	3.71392	31897584	17.278	17.278	31.4286	3.44772	3.44772	6978.49	8.85059
2	85	Peru	2019	42	3.73767	3.73767	36	3.58352	3.58352	0.6772	59.9505	0.141831	0.141831	3.82243	3.82243	32449303	17.2952	17.2952	32.381	3.47757	3.47757	7037.01	8.85894
3	85	Peru	2020	34.4	3.53806	3.53806	36	3.58352	3.58352	0.7083	65.2518	0.302729	0.302729	4.25938	4.25938	32838579	17.3071	17.3071	39.5238	3.6769	3.6769	6133.33	8.72149
3	85	Peru	2021	33.5	3.51155	3.51155	36	3.58352	3.58352	0.73035	71.1078	0.453015	0.453015	3.92721	3.92721	33155882	17.3167	17.3167	32.381	3.47757	3.47757	6826.97	8.82864
3	85	Peru	2022	27.4	3.31054	3.31054	36	3.58352	3.58352	0.7524	74.675	0.563787	0.563787	16.4729	16.4729	33475438	17.3263	17.3263	31.1321	3.43824	3.43824	7363.27	8.90426
3	85	Peru	2023	24.2	3.18635	3.18635	33	3.49651	3.49651	0.77445	78.2422	0.674559	0.674559	4.23517	4.23517	33845617	17.3373	17.3373	30.1887	3.40747	3.40747	7906.59	8.97545
2	86	Philippines	2014	21.9	3.08649	3.08649	38	3.63759	3.63759	0.47681	34.7	-0.741108	-0.741108	2.66454	2.66454	104000000	18.4599	18.4599	42.3077	3.74497	3.74497	2866.84	7.96096
2	86	Philippines	2015	19.5	2.97041	2.97041	35	3.55535	3.55535	0.52668	36.9	-0.591882	-0.591882	2.83052	2.83052	105000000	18.4695	18.4695	40	3.68888	3.68888	2909.86	7.97586
2	86	Philippines	2016	9.5	2.25129	2.25129	35	3.55535	3.55535	0.57655	39.2	-0.44093	-0.44093	3.30128	3.30128	107000000	18.4883	18.4883	36.1905	3.5888	3.5888	2985.2	8.00142
2	86	Philippines	2017	11.4	2.43361	2.43361	34	3.52636	3.52636	0.613875	41.6	-0.316235	-0.316235	3.96384	3.96384	108000000	18.4976	18.4976	32.381	3.47757	3.47757	3038.12	8.01899
2	86	Philippines	2018	12.7	2.5416	2.5416	36	3.58352	3.58352	0.6512	44.1	-0.189814	-0.189814	3.85503	3.85503	109000000	18.5069	18.5069	31.9048	3.46276	3.46276	3168.51	8.06102
2	86	Philippines	2019	16	2.77259	2.77259	34	3.52636	3.52636	0.6702	43.0266	-0.165962	-0.165962	3.40749	3.40749	111000000	18.525	18.525	29.5238	3.3852	3.3852	3400.79	8.13176
2	86	Philippines	2020	19.8	2.98568	2.98568	34	3.52636	3.52636	0.6892	53.7649	0.0618099	0.0618099	3.85829	3.85829	112000000	18.534	18.534	28.0952	3.3356	3.3356	3227.58	8.07949
2	86	Philippines	2021	16	2.77259	2.77259	33	3.49651	3.49651	0.67075	63.4019	0.187029	0.187029	3.8725	3.8725	113000000	18.5429	18.5429	26.1905	3.2654	3.2654	3484.39	8.15605
3	86	Philippines	2022	22.2	3.10009	3.10009	33	3.49651	3.49651	0.6523	75.2111	0.34975	0.34975	15.6964	15.6964	114000000	18.5517	18.5517	33.0189	3.49708	3.49708	3548.07	8.17416
3	86	Philippines	2023	23.7	3.16548	3.16547	34	3.52636	3.52636	0.63385	87.0203	0.512471	0.512471	3.62369	3.62369	115000000	18.5604	18.5604	37.2642	3.61803	3.61803	3804.87	8.24404
2	87	Poland	2014	76.2	4.33336	4.33336	61	4.11087	4.11087	0.64822	66.5987	0.191962	0.191962	4.96657	4.96657	38011735	17.4534	17.4534	78.3654	4.36138	4.36138	14262.3	9.56537
3	87	Poland	2015	74.8	4.31482	4.31482	63	4.14313	4.14313	0.68465	67.997	0.297367	0.297367	4.81701	4.81701	37986412	17.4527	17.4527	76.1905	4.33324	4.33324	12637.5	9.44443
3	87	Poland	2016	63.3	4.14789	4.14789	62	4.12713	4.12713	0.72108	73.3007	0.470195	0.470195	4.65911	4.65911	37970087	17.4523	17.4523	71.4286	4.2687	4.2687	12464	9.4306
3	87	Poland	2017	64.3	4.16356	4.16356	60	4.09434	4.09434	0.75684	75.9854	0.596314	0.596314	4.57465	4.57465	37974826	17.4524	17.4524	64.2857	4.16334	4.16334	13913.3	9.5406
3	87	Poland	2018	62.7	4.13836	4.13836	60	4.09434	4.09434	0.7926	77.5417	0.702952	0.702952	4.60506	4.60506	37974750	17.4524	17.4524	64.2857	4.16334	4.16334	15658.2	9.65875
3	87	Poland	2019	65.6	4.18358	4.18358	58	4.06044	4.06044	0.82285	80.4359	0.820397	0.820397	4.67881	4.67881	37965475	17.4522	17.4522	63.3333	4.14841	4.14841	15874.5	9.67247
3	87	Poland	2020	62.3	4.13196	4.13196	58	4.06044	4.06044	0.8531	83.1849	0.935335	0.935335	4.85265	4.85265	37899070	17.4504	17.4504	67.619	4.21389	4.21389	15987.6	9.67957
3	87	Poland	2021	61.3	4.11578	4.11578	56	4.02535	4.02535	0.8484	85.3749	0.962659	0.962659	4.67304	4.67304	36981559	17.4259	17.4259	64.2857	4.16334	4.16334	18635.5	9.83282
3	87	Poland	2022	61.8	4.1239	4.1239	55	4.00733	4.00733	0.8437	86.9411	0.979214	0.979214	4.49343	4.49343	36821749	17.4216	17.4216	64.1509	4.16124	4.16124	18891.2	9.84645
3	87	Poland	2023	64	4.15888	4.15888	54	3.98898	3.98898	0.839	86.4147	0.959642	0.959642	4.31382	4.31382	36687353	17.4179	17.4179	65.0943	4.17584	4.17584	22056.7	10.0014
3	88	Portugal	2014	74.3	4.30811	4.30811	63	4.14313	4.14313	0.68996	64.5924	0.250434	0.250434	5.124	5.124	10401062	16.1574	16.1574	84.1346	4.43242	4.43242	22120.7	10.0043
3	88	Portugal	2015	78.1	4.35799	4.35799	64	4.15888	4.15888	0.702165	68.6329	0.347416	0.347416	4.88554	4.88554	10358076	16.1533	16.1533	82.381	4.41135	4.41135	19215.8	9.86349
3	88	Portugal	2016	79.5	4.37576	4.37576	62	4.12713	4.12713	0.71437	70.4236	0.405556	0.405556	4.77091	4.77091	10325452	16.1501	16.1501	82.8571	4.41712	4.41712	19980.3	9.9025
3	88	Portugal	2017	88.6	4.48413	4.48413	63	4.14313	4.14313	0.758735	73.7912	0.56266	0.56266	5.01561	5.01561	10300300	16.1477	16.1477	83.3333	4.42285	4.42285	21442.4	9.97312
3	88	Portugal	2018	89.2	4.49088	4.49088	64	4.15888	4.15888	0.8031	74.661	0.676641	0.676641	4.67516	4.67516	10283822	16.1461	16.1461	84.2857	4.43421	4.43421	23541.1	10.0665
3	88	Portugal	2019	87.3	4.46935	4.46935	62	4.12713	4.12713	0.8143	75.3464	0.713458	0.713458	4.63002	4.63002	10286263	16.1463	16.1463	83.8095	4.42855	4.42855	23343.4	10.0581
3	88	Portugal	2020	83.5	4.42485	4.42485	62	4.12713	4.12713	0.8255	78.2617	0.788772	0.788772	4.87656	4.87656	10297081	16.1474	16.1474	85.2381	4.44545	4.44545	22299.4	10.0123
3	88	Portugal	2021	81.1	4.39568	4.39568	62	4.12713	4.12713	0.8264	82.309	0.860653	0.860653	4.78316	4.78316	10361831	16.1536	16.1536	84.2857	4.43421	4.43421	24711.5	10.115
3	88	Portugal	2022	74.5	4.3108	4.3108	62	4.12713	4.12713	0.8273	84.4969	0.900433	0.900433	4.68976	4.68976	10434332	16.1606	16.1606	83.9623	4.43037	4.43037	24620.5	10.1113
3	88	Portugal	2023	70.6	4.25703	4.25703	61	4.11087	4.11087	0.8282	85.7901	0.924767	0.924767	4.59636	4.59636	10578174	16.1743	16.1743	83.4906	4.42473	4.42473	27331.2	10.2158
3	89	Republic of Korea	2014	50.5	3.92197	3.92197	55	4.00733	4.00733	0.94623	87.5568	1.21856	1.21856	4.73	4.73	50746659	17.7424	17.7424	81.25	4.39753	4.39753	29252.9	10.2837
3	89	Republic of Korea	2015	53.8	3.98527	3.98527	54	3.98898	3.98898	0.91886	89.8963	1.19789	1.19789	4.45424	4.45424	51014947	17.7476	17.7476	79.0476	4.37005	4.37005	28737.4	10.266
3	89	Republic of Korea	2016	52.4	3.95891	3.95891	53	3.97029	3.97029	0.89149	92.843	1.18771	1.18771	4.3331	4.3331	51217803	17.7516	17.7516	85.2381	4.44545	4.44545	29280.4	10.2847
3	89	Republic of Korea	2017	61	4.11087	4.11087	54	3.98898	3.98898	0.896245	95.0694	1.23675	1.23675	4.32824	4.32824	51361911	17.7544	17.7544	84.7619	4.43985	4.43985	31600.7	10.3609
3	89	Republic of Korea	2018	65.6	4.18358	4.18358	57	4.04305	4.04305	0.901	96.0229	1.26382	1.26382	4.45808	4.45808	51585058	17.7587	17.7587	85.2381	4.44545	4.44545	33447.2	10.4177
3	89	Republic of Korea	2019	64.6	4.16821	4.16821	59	4.07754	4.07754	0.9285	96.1576	1.32749	1.32749	4.68466	4.68466	51764822	17.7622	17.7622	84.7619	4.43985	4.43985	31902.4	10.3704
3	89	Republic of Korea	2020	67	4.20469	4.20469	59	4.07754	4.07754	0.956	96.5051	1.39484	1.38184	4.80172	4.80172	51836239	17.7636	17.7636	84.7619	4.43985	4.43985	31721.3	10.3647
3	89	Republic of Korea	2021	66.5	4.1972	4.1972	62	4.12713	4.12713	0.95445	97.5713	1.40979	1.38184	4.86627	4.86627	51769539	17.7623	17.7623	83.8095	4.42855	4.42855	35125.5	10.4667
3	89	Republic of Korea	2022	66	4.18965	4.18965	63	4.14313	4.14313	0.9529	97.1686	1.39938	1.38184	4.93082	4.93082	51672569	17.7604	17.7604	84.9057	4.44154	4.44154	32394.7	10.3857
3	89	Republic of Korea	2023	68.2	4.22244	4.22244	63	4.14313	4.14313	0.95135	97.416	1.40019	1.38184	4.99537	4.99537	51712619	17.7612	17.7612	85.8491	4.45259	4.45259	33121.4	10.4079
2	90	Romania	2014	48.6	3.88362	3.88362	43	3.7612	3.7612	0.56315	54.0783	-0.213958	-0.213958	3.12508	3.12508	19908979	16.8067	16.8067	64.9038	4.17291	4.17291	10031.8	9.21351
2	90	Romania	2015	54.3	3.99452	3.99452	46	3.82864	3.82864	0.562145	55.7632	-0.187111	-0.187111	3.10695	3.10695	19815616	16.802	16.802	61.4286	4.11788	4.11787	8977.02	9.10242
2	90	Romania	2016	55.2	4.01096	4.01096	48	3.8712	3.8712	0.56114	59.504	-0.124771	-0.124771	3.0256	3.0256	19702267	16.7962	16.7962	67.1429	4.20682	4.20682	9404.54	9.14895
2	90	Romania	2017	48.6	3.88362	3.88362	48	3.8712	3.8712	0.61412	63.7473	0.0666684	0.0666684	3.1182	3.1182	19588715	16.7905	16.7905	67.1429	4.20682	4.20682	10728	9.28061
3	90	Romania	2018	49.1	3.89386	3.89386	47	3.85015	3.85015	0.6671	70.6813	0.304561	0.304561	3.31918	3.31918	19473970	16.7846	16.7846	63.3333	4.14841	4.14841	12502.3	9.43366
3	90	Romania	2019	63.7	4.15418	4.15418	44	3.78419	3.78419	0.7138	73.6575	0.460116	0.460116	3.56695	3.56695	19371648	16.7793	16.7793	63.8095	4.1559	4.1559	12992	9.47209
3	90	Romania	2020	62.7	4.13836	4.13836	44	3.78419	3.78419	0.7605	78.4553	0.64712	0.64712	3.58926	3.58926	19265250	16.7738	16.7738	62.8571	4.14086	4.14086	13082.3	9.47902
3	90	Romania	2021	64.2	4.162	4.162	45	3.80666	3.80666	0.7612	83.5904	0.737335	0.737335	3.32453	3.32453	19122059	16.7664	16.7664	62.381	4.13326	4.13326	14986.8	9.61492
3	90	Romania	2022	59	4.07754	4.07754	46	3.82864	3.82864	0.7619	85.5031	0.771918	0.771918	3.0598	3.0598	19048502	16.7625	16.7625	62.2642	4.13139	4.13139	15557.9	9.65232
3	90	Romania	2023	56.4	4.03247	4.03247	46	3.82864	3.82864	0.7626	89.2034	0.837362	0.837362	2.79507	2.79507	19059479	16.7631	16.7631	64.1509	4.16124	4.16124	18404.3	9.82034
3	91	Russian Federation	2014	14.8	2.69463	2.69463	27	3.29584	3.29584	0.72959	70.5176	0.44113	0.44113	4.01388	4.01388	144000000	18.7853	18.7853	25	3.21888	3.21888	14055.5	9.55077
3	91	Russian Federation	2015	13.8	2.62467	2.62467	29	3.3673	3.3673	0.72553	70.0992	0.42485	0.42485	3.83403	3.83403	145000000	18.7922	18.7922	22.8571	3.12926	3.12926	9277.71	9.13537
3	91	Russian Federation	2016	15.2	2.7213	2.7213	29	3.3673	3.3673	0.72147	73.0914	0.467452	0.467452	3.76044	3.76044	145000000	18.7922	18.7922	19.0476	2.94694	2.94694	8663.16	9.06683
3	91	Russian Federation	2017	24.3	3.19048	3.19048	29	3.3673	3.3673	0.759185	76.0081	0.601937	0.601937	4.68991	4.68991	145000000	18.7922	18.7922	20.9524	3.04225	3.04225	10658.9	9.27415
3	91	Russian Federation	2018	27.4	3.31054	3.31054	28	3.3322	3.3322	0.7969	80.8647	0.769913	0.769913	4.6782	4.6782	145000000	18.7922	18.7922	20.9524	3.04225	3.04225	11211.9	9.32473
3	91	Russian Federation	2019	25.9	3.25424	3.25424	28	3.3322	3.3322	0.81065	82.6422	0.831272	0.831272	3.69561	3.69561	145000000	18.7922	18.7922	23.8095	3.17009	3.17009	11447.7	9.34554
3	91	Russian Federation	2020	22.6	3.11795	3.11795	28	3.3322	3.3322	0.8244	84.9947	0.902559	0.902559	4.01642	4.01642	145000000	18.7922	18.7922	21.9048	3.0867	3.0867	10108.3	9.22111
3	91	Russian Federation	2021	21.7	3.07731	3.07731	29	3.3673	3.3673	0.8203	88.2138	0.948988	0.948988	3.99481	3.99481	145000000	18.7922	18.7922	20	2.99573	2.99573	12521.5	9.4352
3	91	Russian Federation	2022	14.2	2.65324	2.65324	28	3.3322	3.3322	0.8162	90.418	0.977896	0.977896	3.9732	3.9732	144000000	18.7853	18.7853	12.2642	2.50668	2.50668	15445.2	9.64506
3	91	Russian Federation	2023	13.3	2.58776	2.58776	26	3.2581	3.2581	0.8121	92.245	1.00029	1.00029	3.95158	3.95158	144000000	18.7853	18.7853	12.2642	2.50668	2.50668	13817	9.53366
1	92	Rwanda	2014	35.2	3.56105	3.56105	49	3.89182	3.89182	0.35888	10.6	-1.42024	-1.42024	4.19644	4.19644	11364757	16.246	16.246	61.5385	4.11966	4.11966	724.958	6.58611
1	92	Rwanda	2015	45.7	3.8221	3.8221	54	3.98898	3.98898	0.34896	12.5	-1.40957	-1.40957	3.64712	3.64712	11640022	16.27	16.27	58.5714	4.07025	4.07025	733.999	6.59851
1	92	Rwanda	2016	44.8	3.80221	3.80221	54	3.98898	3.98898	0.33904	14.6	-1.39544	-1.39544	3.43484	3.43484	11919183	16.2937	16.2937	56.6667	4.03719	4.03719	729.519	6.59239
1	92	Rwanda	2017	49.5	3.90197	3.90197	55	4.00733	4.00733	0.39902	17.2	-1.21676	-1.21676	3.12474	3.12474	12202060	16.3171	16.3171	58.0952	4.06208	4.06208	758.301	6.63108
1	92	Rwanda	2018	52.4	3.95891	3.95891	56	4.02535	4.02535	0.459	19.2	-1.04843	-1.04843	3.07375	3.07375	12487996	16.3403	16.3403	56.6667	4.03719	4.03719	771.774	6.64869
1	92	Rwanda	2019	49.5	3.90197	3.90197	53	3.97029	3.97029	0.46895	21.358	-0.988981	-0.988981	3.23868	3.23868	12776103	16.3631	16.3631	54.7619	4.00299	4.00299	810.051	6.6971
1	92	Rwanda	2020	49.5	3.90197	3.90197	53	3.97029	3.97029	0.4789	23.8	-0.924626	-0.924626	3.33394	3.33394	13065837	16.3855	16.3855	54.7619	4.00299	4.00299	778.702	6.65763
2	92	Rwanda	2021	50.5	3.92197	3.92197	53	3.97029	3.97029	0.5139	29.432	-0.74932	-0.74932	5.58985	5.58985	13355260	16.4074	16.4074	56.1905	4.02875	4.02875	828.833	6.72002
2	92	Rwanda	2022	49.1	3.89386	3.89386	51	3.93183	3.93183	0.5489	34.4405	-0.584777	-0.584777	12.7661	12.7661	13651030	16.4293	16.4293	56.1321	4.02771	4.02771	975.469	6.88292
2	92	Rwanda	2023	49.8	3.90801	3.90801	53	3.97029	3.97029	0.5839	39.449	-0.420235	-0.420235	4.92004	4.92004	13954471	16.4513	16.4513	56.6038	4.03608	4.03608	1010.27	6.91797
1	93	Senegal	2014	37.1	3.61362	3.61362	43	3.7612	3.7612	0.26657	17.7	-1.50358	-1.50358	5.72907	5.72907	14152102	16.4654	16.4654	55.2885	4.01256	4.01256	1398.89	7.24344
1	93	Senegal	2015	41.9	3.73529	3.73529	44	3.78419	3.78419	0.29581	21.7	-1.3693	-1.3693	5.45638	5.45638	14593331	16.4961	16.4961	51.9048	3.94941	3.94941	1218.01	7.10497
1	93	Senegal	2016	37.6	3.627	3.627	45	3.80666	3.80666	0.32505	25.6648	-1.23562	-1.23562	5.11309	5.11309	15034521	16.5259	16.5259	50.9524	3.93089	3.93089	1266.44	7.14396
1	93	Senegal	2017	43.8	3.77963	3.77963	45	3.80666	3.80666	0.336825	29.6431	-1.14067	-1.14067	4.74008	4.74008	15475002	16.5547	16.5547	48.5714	3.88304	3.88304	1356.81	7.21289
1	93	Senegal	2018	42	3.73767	3.73767	45	3.80666	3.80666	0.3486	35.3	-1.01675	-1.01675	5.1102	5.1102	15914498	16.5827	16.5827	45.7143	3.82241	3.82241	1452.56	7.28108
2	93	Senegal	2019	48.6	3.88362	3.88362	45	3.80666	3.80666	0.3848	43.4	-0.796155	-0.796155	5.03527	5.03527	16352922	16.6099	16.6099	47.1429	3.85318	3.85318	1431.18	7.26626
2	93	Senegal	2020	42.5	3.7495	3.7495	45	3.80666	3.80666	0.421	53.3088	-0.544335	-0.544335	5.68698	5.68698	16789219	16.6362	16.6362	41.4286	3.72397	3.72397	1461.09	7.28694
2	93	Senegal	2021	41.5	3.72569	3.72569	43	3.7612	3.7612	0.43445	54.9741	-0.485583	-0.485583	5.61201	5.61201	17220867	16.6616	16.6616	39.0476	3.66478	3.66478	1598.11	7.37657
2	93	Senegal	2022	42.9	3.75887	3.75887	43	3.7612	3.7612	0.4479	59.9832	-0.369101	-0.369101	22.48	22.48	17651103	16.6863	16.6863	42.4528	3.74839	3.74839	1564.75	7.35548
2	93	Senegal	2023	41.2	3.71844	3.71844	43	3.7612	3.7612	0.46135	64.9923	-0.25262	-0.25262	39.348	27.7568	18077573	16.7102	16.7102	42.9245	3.75944	3.75944	1706.44	7.44217
1	94	Sierra Leone	2014	41.9	3.73529	3.73529	31	3.43399	3.43399	0.13286	6.0573	-2.00285	-2.00285	2.66291	2.66291	6876385	15.7436	15.7436	17.3077	2.85115	2.85115	1140.93	7.0396
1	94	Sierra Leone	2015	42.4	3.74715	3.74715	29	3.3673	3.3673	0.14614	6.34442	-1.96827	-1.96827	2.78712	2.78712	7037655	15.7668	15.7668	18.5714	2.92162	2.92162	945.148	6.85134
1	94	Sierra Leone	2016	39.5	3.6763	3.6763	30	3.4012	3.4012	0.15942	11.7732	-1.84492	-1.84492	2.91134	2.91134	7205328	15.7903	15.7903	22.381	3.10821	3.10821	838.632	6.73177
1	94	Sierra Leone	2017	45.7	3.8221	3.8221	30	3.4012	3.4012	0.21556	13.2369	-1.69442	-1.69442	4.66086	4.66086	7379299	15.8142	15.8142	22.381	3.10821	3.10821	788.487	6.67012
1	94	Sierra Leone	2018	43.4	3.77046	3.77046	30	3.4012	3.4012	0.2717	15.8	-1.52494	-1.52494	6.98963	6.98963	7554563	15.8377	15.8377	22.381	3.10821	3.10821	845.915	6.74042
1	94	Sierra Leone	2019	45.8	3.82428	3.82428	33	3.49651	3.49651	0.2824	20.8	-1.41475	-1.41475	7.44701	7.44701	7731991	15.8609	15.8609	22.381	3.10821	3.10821	843.713	6.73781
1	94	Sierra Leone	2020	35.8	3.57795	3.57795	33	3.49651	3.49651	0.2931	27.4681	-1.27576	-1.27576	8.80955	8.80955	7912558	15.884	15.884	22.8571	3.12926	3.12926	845.314	6.73971
1	94	Sierra Leone	2021	44.3	3.79098	3.79098	34	3.52636	3.52636	0.2782	27.595	-1.30681	-1.30681	9.44224	9.44224	8094602	15.9067	15.9067	21.9048	3.0867	3.0867	885.184	6.7858
1	94	Sierra Leone	2022	45.3	3.81331	3.81331	34	3.52636	3.52636	0.2633	30.3518	-1.29245	-1.29245	29.3729	27.7568	8276807	15.929	15.929	22.6415	3.11978	3.11978	860.131	6.75708
1	94	Sierra Leone	2023	37.4	3.62167	3.62167	35	3.55535	3.55535	0.2484	33.1086	-1.27809	-1.27809	6.7911	6.7911	8460512	15.9509	15.9509	22.1698	3.09873	3.09873	757.858	6.6305
3	95	Singapore	2014	93.3	4.53582	4.53582	84	4.43082	4.43082	0.90762	79.0292	0.985207	0.985207	2.92437	2.92437	5469724	15.5147	15.5147	93.2692	4.53549	4.53549	57564.8	10.9607
3	95	Singapore	2015	95.2	4.55598	4.55598	85	4.44265	4.44265	0.89521	79.013	0.957244	0.957244	2.86309	2.86309	5535002	15.5266	15.5266	94.2857	4.54633	4.54633	55645.6	10.9268
3	95	Singapore	2016	99	4.59512	4.58599	84	4.43082	4.43082	0.8828	84.4523	1.02347	1.02347	2.87133	2.87133	5607283	15.5396	15.5396	96.1905	4.56633	4.56633	56899.9	10.949
3	95	Singapore	2017	99	4.59512	4.58599	84	4.43082	4.43082	0.882	84.4523	1.02168	1.02168	2.75685	2.75685	5612253	15.5405	15.5405	96.6667	4.57127	4.57127	61162.1	11.0213
3	95	Singapore	2018	98.6	4.59107	4.58599	85	4.44265	4.44265	0.8812	88.1656	1.08401	1.08401	2.8566	2.8566	5638676	15.5452	15.5452	97.619	4.58107	4.58107	66840.6	11.1101
3	95	Singapore	2019	97.6	4.58088	4.58088	85	4.44265	4.44265	0.8981	88.9493	1.13523	1.13523	2.72951	2.72951	5703569	15.5566	15.5566	97.619	4.58107	4.58107	66081.7	11.0986
3	95	Singapore	2020	97.2	4.57677	4.57677	85	4.44265	4.44265	0.915	92.0043	1.22567	1.22567	2.68699	2.68699	5685807	15.5535	15.5535	98.5714	4.59078	4.59078	61466.8	11.0263
3	95	Singapore	2021	97.6	4.58088	4.58088	85	4.44265	4.44265	0.91415	96.9247	1.30873	1.30873	2.82471	2.82471	5453566	15.5118	15.5118	98.5714	4.59078	4.59078	79601.4	11.2848
3	95	Singapore	2022	97.2	4.57677	4.57677	83	4.41884	4.41884	0.9133	95.9539	1.29007	1.29007	10.0733	10.0733	5637022	15.5449	15.5449	99.0566	4.59569	4.59569	88428.7	11.39
3	95	Singapore	2023	97.2	4.57677	4.57677	83	4.41884	4.41884	0.91245	94.2863	1.25938	1.25938	2.18788	2.18788	5917648	15.5934	15.5935	98.1132	4.58612	4.58612	84734.3	11.3473
3	96	Slovenia	2014	79.5	4.37576	4.37576	58	4.06044	4.06044	0.65054	71.5863	0.283245	0.283245	5.2917	5.2917	2061980	14.5392	14.5392	80.7692	4.3916	4.3916	24013.1	10.0864
3	96	Slovenia	2015	80	4.38203	4.38203	60	4.09434	4.09434	0.713725	73.0987	0.450301	0.450301	4.90953	4.90953	2063531	14.5399	14.5399	80	4.38203	4.38203	20697.3	9.93776
3	96	Slovenia	2016	83.8	4.42843	4.42843	61	4.11087	4.11087	0.77691	75.4985	0.632678	0.632678	4.79267	4.79267	2065042	14.5407	14.5407	84.2857	4.43421	4.43421	21447.8	9.97338
3	96	Slovenia	2017	76.7	4.3399	4.3399	61	4.11087	4.11087	0.774155	78.8854	0.685005	0.685005	4.78054	4.78054	2066388	14.5413	14.5413	81.4286	4.39973	4.39973	23303.1	10.0563
3	96	Slovenia	2018	78.3	4.36055	4.36055	60	4.09434	4.09434	0.7714	79.75	0.693786	0.693786	4.93456	4.93456	2073894	14.5449	14.5449	82.381	4.41135	4.41135	25888	10.1615
3	96	Slovenia	2019	74.5	4.3108	4.3108	60	4.09434	4.09434	0.813	83.1084	0.844563	0.844563	4.89153	4.89153	2088385	14.5519	14.5519	82.8571	4.41712	4.41712	25814.2	10.1587
3	96	Slovenia	2020	69.8	4.24563	4.24563	60	4.09434	4.09434	0.8546	86.6013	0.997662	0.997662	5.38374	5.38374	2102419	14.5586	14.5586	83.3333	4.42285	4.42285	25392.1	10.1422
3	96	Slovenia	2021	71.2	4.26549	4.26549	57	4.04305	4.04305	0.86635	89.004	1.06535	1.06535	5.36526	5.36526	2108079	14.5613	14.5613	82.381	4.41135	4.41135	29187.4	10.2815
3	96	Slovenia	2022	70.3	4.25277	4.25277	56	4.02535	4.02535	0.8781	88.9125	1.08998	1.08998	5.34678	5.34678	2112076	14.5632	14.5632	82.5472	4.41337	4.41337	28373.8	10.2532
3	96	Slovenia	2023	75.8	4.3281	4.3281	56	4.02535	4.02535	0.88985	90.3779	1.14149	1.14149	5.3283	5.3283	2120461	14.5671	14.5671	82.5472	4.41337	4.41337	32610.1	10.3924
2	97	South Africa	2014	40	3.68888	3.68888	44	3.78419	3.78419	0.48688	49	-0.471766	-0.471766	5.48978	5.48978	55594838	17.8336	17.8336	62.5	4.13517	4.13517	6856.73	8.83299
2	97	South Africa	2015	39	3.66356	3.66356	44	3.78419	3.78419	0.520755	51.9191	-0.345805	-0.345805	5.48285	5.48285	56723537	17.8537	17.8537	57.619	4.05385	4.05385	6112.27	8.71805
2	97	South Africa	2016	40	3.68888	3.68888	45	3.80666	3.80666	0.55463	54	-0.234315	-0.234315	5.44424	5.44424	57259551	17.8631	17.8631	55.7143	4.02024	4.02024	5651.21	8.63962
2	97	South Africa	2017	34.3	3.53515	3.53515	43	3.7612	3.7612	0.608215	56.1674	-0.0773652	-0.0773652	5.59867	5.59867	57635162	17.8696	17.8696	49.0476	3.89279	3.89279	6618.34	8.7976
2	97	South Africa	2018	38.2	3.64284	3.64284	43	3.7612	3.7612	0.6618	62.4	0.149768	0.149768	5.64401	5.64401	58613001	17.8865	17.8865	46.1905	3.83277	3.83277	6914.18	8.84133
3	97	South Africa	2019	36.3	3.59182	3.59182	44	3.78419	3.78419	0.67545	69.6969	0.306192	0.306192	5.91158	5.91158	59587885	17.903	17.903	48.0952	3.87318	3.87318	6533.71	8.78473
3	97	South Africa	2020	39.2	3.66868	3.66868	44	3.78419	3.78419	0.6891	72.1128	0.37835	0.37835	6.17067	6.17067	60562381	17.9192	17.9192	44.7619	3.80136	3.80136	5580.6	8.62705
3	97	South Africa	2021	20.3	3.01062	3.01062	44	3.78419	3.78419	0.7124	74.1534	0.465554	0.465554	6.54903	6.54903	61502603	17.9346	17.9346	53.8095	3.98545	3.98545	6843.4	8.83104
3	97	South Africa	2022	20.8	3.03495	3.03495	43	3.7612	3.7612	0.7357	74.703	0.527018	0.527018	18.6485	18.6485	62378410	17.9487	17.9487	53.7736	3.98478	3.98478	6523.41	8.78315
3	97	South Africa	2023	20.9	3.03975	3.03975	41	3.71357	3.71357	0.759	75.2526	0.588481	0.588481	6.14839	6.14839	63212384	17.962	17.962	54.2453	3.99352	3.99352	6022.54	8.70326
3	98	Spain	2014	55.2	4.01096	4.01096	60	4.09434	4.09434	0.84098	76.1867	0.78748	0.78748	4.30151	4.30151	46480882	17.6546	17.6546	80.2885	4.38563	4.38563	29694.9	10.2987
3	98	Spain	2015	55.7	4.01998	4.01998	58	4.06044	4.06044	0.82724	78.6896	0.800041	0.800041	4.28457	4.28457	46444832	17.6538	17.6538	78.0952	4.35793	4.35793	25969.8	10.1647
3	98	Spain	2016	60	4.09434	4.09434	58	4.06044	4.06044	0.8135	80.5613	0.801705	0.801705	4.22544	4.22544	46484062	17.6546	17.6546	80.4762	4.38796	4.38796	26740.7	10.1939
3	98	Spain	2017	57.1	4.0448	4.0448	57	4.04305	4.04305	0.8275	84.6022	0.902698	0.902698	4.20552	4.20552	46593236	17.657	17.657	81.9048	4.40556	4.40556	28367.9	10.253
3	98	Spain	2018	56.6	4.03601	4.03601	58	4.06044	4.06044	0.8415	86.1072	0.95991	0.95991	4.17949	4.17949	46797754	17.6613	17.6613	80.4762	4.38796	4.38796	30592.1	10.3285
3	98	Spain	2019	58	4.06044	4.06044	62	4.12713	4.12713	0.8608	90.7187	1.08258	1.08258	4.23022	4.23022	47134837	17.6685	17.6685	80.9524	4.39386	4.39386	29776.2	10.3015
3	98	Spain	2020	59	4.07754	4.07754	62	4.12713	4.12713	0.8801	93.2056	1.16856	1.16856	4.8954	4.8954	47365655	17.6734	17.6734	76.6667	4.33947	4.33947	27230.4	10.2121
3	98	Spain	2021	61.8	4.1239	4.1239	61	4.11087	4.11087	0.88215	93.8975	1.18508	1.18508	4.86507	4.86507	47415794	17.6745	17.6745	78.0952	4.35793	4.35793	30817.7	10.3358
3	98	Spain	2022	55.2	4.01096	4.01096	60	4.09434	4.09434	0.8842	94.4855	1.19981	1.19981	9.24893	9.24893	47759127	17.6817	17.6817	77.8302	4.35453	4.35453	30287.4	10.3185
3	98	Spain	2023	55	4.00733	4.00733	60	4.09434	4.09434	0.88625	95.4456	1.22095	1.22095	13.6328	13.6328	48347910	17.6939	17.6939	78.3019	4.36057	4.36057	33509	10.4196
1	99	Sri Lanka	2014	34.3	3.53515	3.53515	38	3.63759	3.63759	0.54176	10.5	-1.01402	-1.01402	1.85859	1.85859	20778000	16.8494	16.8494	50.4808	3.92159	3.92159	3971.92	8.287
1	99	Sri Lanka	2015	50.5	3.92197	3.92197	37	3.61092	3.61092	0.54315	15.26	-0.928741	-0.928741	2.10998	2.10998	20970000	16.8586	16.8586	58.0952	4.06208	4.06208	4060.13	8.30897
2	99	Sri Lanka	2016	46.7	3.84374	3.84374	36	3.58352	3.58352	0.54454	22.19	-0.805999	-0.805999	3.22929	3.22929	21209000	16.8699	16.8699	57.1429	4.04555	4.04555	4149.76	8.33081
2	99	Sri Lanka	2017	42.4	3.74715	3.74715	38	3.63759	3.63759	0.55982	25.1	-0.721675	-0.721675	2.59317	2.59317	21444000	16.881	16.881	54.2857	3.99426	3.99426	4401.06	8.3896
2	99	Sri Lanka	2018	41	3.71357	3.71357	38	3.63759	3.63759	0.5751	28.3	-0.632344	-0.632344	1.98781	1.98781	21670000	16.8914	16.8914	53.8095	3.98545	3.98545	4360.58	8.38036
2	99	Sri Lanka	2019	40.1	3.69138	3.69138	38	3.63759	3.63759	0.62295	32	-0.461728	-0.461728	1.77287	1.77287	21803000	16.8976	16.8976	53.8095	3.98545	3.98545	4082.69	8.31451
2	99	Sri Lanka	2020	44.8	3.80221	3.80221	38	3.63759	3.63759	0.6708	36.1847	-0.282744	-0.282744	1.55792	1.55792	21919000	16.9029	16.9029	53.8095	3.98545	3.98545	3846.17	8.25483
2	99	Sri Lanka	2021	33	3.49651	3.49651	37	3.61092	3.61092	0.64965	44.4531	-0.187175	-0.187175	1.50651	1.50651	22156000	16.9136	16.9136	53.3333	3.97656	3.97656	3999.34	8.29388
2	99	Sri Lanka	2022	17.5	2.8622	2.8622	36	3.58352	3.58352	0.6285	50.1067	-0.136749	-0.136749	5.34583	5.34583	22181000	16.9147	16.9147	52.3585	3.95811	3.95811	3342.72	8.11454
2	99	Sri Lanka	2023	25.6	3.24259	3.24259	34	3.52636	3.52636	0.60735	55.7603	-0.086323	-0.086323	1.82775	1.82775	22037000	16.9082	16.9082	50	3.91202	3.91202	3827.97	8.25009
3	100	Sweden	2014	88.1	4.47847	4.47847	87	4.46591	4.46591	0.8225	92.5236	1.0283	1.0283	7.57373	7.57373	9696110	16.0872	16.0872	97.5962	4.58084	4.58084	59583.7	10.9951
3	100	Sweden	2015	79.5	4.37576	4.37576	89	4.48864	4.48864	0.846445	90.6102	1.04868	1.04868	7.4439	7.4439	9799186	16.0978	16.0978	99.0476	4.5956	4.5956	51198	10.8435
3	100	Sweden	2016	87.1	4.46706	4.46706	88	4.47734	4.47734	0.87039	89.6509	1.08553	1.08553	7.61862	7.61862	9923085	16.1104	16.1104	99.0476	4.5956	4.5956	51820.4	10.8555
3	100	Sweden	2017	80.5	4.38826	4.38826	84	4.43082	4.43082	0.879295	93.0063	1.16333	1.16333	7.56883	7.56883	10057698	16.1238	16.1238	98.0952	4.58594	4.58594	53300.9	10.8837
3	100	Sweden	2018	79.2	4.37198	4.37198	85	4.44265	4.44265	0.8882	89.247	1.11829	1.11829	7.64084	7.64084	10175214	16.1355	16.1355	97.1429	4.57618	4.57618	54181.9	10.9001
3	100	Sweden	2019	82.5	4.4128	4.4128	85	4.44265	4.44265	0.91235	94.4934	1.26274	1.26274	7.63851	7.63851	10278887	16.1456	16.1456	96.6667	4.57127	4.57127	51773	10.8546
3	100	Sweden	2020	81.6	4.40183	4.40183	85	4.44265	4.44265	0.9365	94.5394	1.3174	1.3174	7.92561	7.92561	10353442	16.1528	16.1528	96.6667	4.57127	4.57127	52653.8	10.8715
3	100	Sweden	2021	84.4	4.43557	4.43557	85	4.44265	4.44265	0.93875	94.6703	1.32468	1.32468	7.5722	7.5722	10415811	16.1588	16.1588	95.2381	4.55638	4.55638	61175	11.0215
3	100	Sweden	2022	79.2	4.37198	4.37198	83	4.41884	4.41884	0.941	95.0097	1.33556	1.33556	7.21879	7.21879	10486941	16.1656	16.1656	93.8679	4.54189	4.54189	55296.9	10.9205
3	100	Sweden	2023	73.5	4.29729	4.29729	82	4.40672	4.40672	0.94325	95.7033	1.35255	1.35255	6.86538	6.86538	10536632	16.1704	16.1704	93.3962	4.53685	4.53685	55516.8	10.9244
3	101	Switzerland	2014	98.1	4.58599	4.58599	86	4.45435	4.45435	0.7267	83.6173	0.66084	0.66084	4.93057	4.93057	8188649	15.9183	15.9183	98.0769	4.58575	4.58575	88725	11.3933
3	101	Switzerland	2015	96.2	4.56643	4.56643	86	4.45435	4.45435	0.73958	87.4791	0.756243	0.756243	4.99559	4.99559	8282396	15.9296	15.9296	97.619	4.58107	4.58107	83806.4	11.3363
3	101	Switzerland	2016	94.3	4.54648	4.54648	86	4.45435	4.45435	0.75246	89.1347	0.813557	0.813557	4.98164	4.98164	8373338	15.9406	15.9406	98.0952	4.58594	4.58594	82153.1	11.3163
3	101	Switzerland	2017	93.8	4.54116	4.54116	85	4.44265	4.44265	0.80223	89.6861	0.934098	0.934098	5.01765	5.01765	8451840	15.9499	15.9499	99.0476	4.5956	4.5956	82254.4	11.3176
3	101	Switzerland	2018	94.8	4.55177	4.55177	85	4.44265	4.44265	0.852	91.8	1.08161	1.08161	4.93009	4.93009	8514329	15.9573	15.9573	99.0476	4.5956	4.5956	85217.4	11.353
3	101	Switzerland	2019	94.3	4.54648	4.54648	85	4.44265	4.44265	0.87135	93.1461	1.14802	1.14802	5.01439	5.01439	8575280	15.9644	15.9644	99.0476	4.5956	4.5956	84121.9	11.34
3	101	Switzerland	2020	91.5	4.51634	4.51634	85	4.44265	4.44265	0.8907	94.3499	1.21196	1.21196	5.27676	5.27676	8638167	15.9717	15.9717	97.619	4.58107	4.58107	85897.8	11.3609
3	101	Switzerland	2021	89.6	4.49536	4.49536	84	4.43082	4.43082	0.88295	95.5694	1.21573	1.21573	5.03709	5.03709	8704546	15.9794	15.9794	97.619	4.58107	4.58107	93446.4	11.4451
3	101	Switzerland	2022	92	4.52179	4.52179	82	4.40672	4.40672	0.8752	96.8046	1.21977	1.21977	15.4052	15.4052	8777088	15.9877	15.9877	97.6415	4.5813	4.5813	93245.8	11.443
3	101	Switzerland	2023	88.6	4.48413	4.48413	82	4.40672	4.40672	0.86745	97.3444	1.2118	1.2118	25.7733	25.7733	8888093	16.0002	16.0002	98.5849	4.59092	4.59092	99564.7	11.5086
1	102	Tajikistan	2014	23.3	3.14845	3.14845	23	3.13549	3.13549	0.33951	17.49	-1.3445	-1.3445	5.59399	5.59399	8425552	15.9468	15.9468	13.4615	2.59984	2.59984	1081.54	6.98614
1	102	Tajikistan	2015	18.6	2.92316	2.92316	26	3.2581	3.2581	0.33807	18.98	-1.32199	-1.32199	4.96774	4.96774	8643840	15.9724	15.9724	12.381	2.51616	2.51616	956.916	6.86372
1	102	Tajikistan	2016	20	2.99573	2.99573	25	3.21888	3.21888	0.33663	20.47	-1.29948	-1.29948	5.73094	5.73094	8865631	15.9977	15.9977	10.4762	2.34911	2.34911	788.71	6.6704
1	102	Tajikistan	2017	22.9	3.13114	3.13114	21	3.04452	3.04452	0.379315	21.96	-1.17854	-1.17854	5.54472	5.54472	9085946	16.0222	16.0222	7.61905	2.03065	2.03065	829.457	6.72077
1	102	Tajikistan	2018	19.8	2.98568	2.98568	25	3.21888	3.21888	0.422	23.8214	-1.05118	-1.05118	5.38509	5.38509	9307333	16.0463	16.0463	7.61905	2.03065	2.03065	834.288	6.72658
1	102	Tajikistan	2019	26.4	3.27336	3.27336	25	3.21888	3.21888	0.44345	25.6827	-0.9712	-0.9712	5.48428	5.48428	9529966	16.07	16.07	8.57143	2.14843	2.14843	871.022	6.76967
1	102	Tajikistan	2020	26.9	3.29213	3.29213	25	3.21888	3.21888	0.4649	27.5441	-0.891217	-0.891217	5.73725	5.73725	9749310	16.0927	16.0927	9.04762	2.2025	2.2025	834.312	6.72661
2	102	Tajikistan	2021	23.6	3.16125	3.16125	25	3.21888	3.21888	0.4844	28.34	-0.833978	-0.833978	5.70163	5.70163	9966908	16.1148	16.1148	10.4762	2.34911	2.34911	896.748	6.79877
2	102	Tajikistan	2022	18.9	2.93916	2.93916	24	3.17805	3.17805	0.5039	36.0872	-0.656729	-0.656729	21.3548	21.3548	10182222	16.1362	16.1362	10.8491	2.38408	2.38408	1052.18	6.95862
2	102	Tajikistan	2023	27.5	3.31419	3.31419	20	2.99573	2.99573	0.5234	43.8344	-0.479481	-0.479481	5.81055	5.81055	10389799	16.1563	16.1563	9.90566	2.29311	2.29311	1160.81	7.05687
2	103	Thailand	2014	16.2	2.78501	2.78501	38	3.63759	3.63759	0.46308	34.8861	-0.768522	-0.768522	3.91918	3.91918	70216367	18.0671	18.0671	48.0769	3.8728	3.8728	5801.2	8.66582
2	103	Thailand	2015	14.8	2.69463	2.69463	38	3.63759	3.63759	0.50765	39.3161	-0.59262	-0.59262	3.86398	3.86398	70540795	18.0717	18.0717	50	3.91202	3.91202	5688.85	8.64626
2	103	Thailand	2016	14.3	2.66026	2.66026	35	3.55535	3.55535	0.55222	47.505	-0.351823	-0.351823	3.76762	3.76762	70859841	18.0762	18.0762	52.8571	3.96759	3.96759	5833.58	8.67139
2	103	Thailand	2017	19	2.94444	2.94444	37	3.61092	3.61092	0.60326	52.8919	-0.144967	-0.144967	3.46532	3.46532	71160187	18.0804	18.0804	53.8095	3.98545	3.98545	6413.09	8.7661
2	103	Thailand	2018	19.3	2.96011	2.96011	36	3.58352	3.58352	0.6543	56.8175	0.0366597	0.0366597	3.19769	3.19769	71376079	18.0835	18.0835	52.8571	3.96759	3.96759	7099.78	8.86782
3	103	Thailand	2019	27.8	3.32504	3.32504	36	3.58352	3.58352	0.7054	66.6524	0.32044	0.32044	3.02221	3.02221	71522271	18.0855	18.0855	56.1905	4.02875	4.02875	7605.7	8.93665
3	103	Thailand	2020	25.9	3.25424	3.25424	36	3.58352	3.58352	0.7565	77.8437	0.627638	0.627638	3.15314	3.15314	71641484	18.0872	18.0872	55.2381	4.01165	4.01165	6985.64	8.85161
3	103	Thailand	2021	25.5	3.23868	3.23868	35	3.55535	3.55535	0.76125	85.2696	0.766436	0.766436	2.98212	2.98212	71727332	18.0884	18.0884	55.2381	4.01165	4.01165	7058.07	8.86193
3	103	Thailand	2022	31.6	3.45316	3.45316	36	3.58352	3.58352	0.766	87.9772	0.823777	0.823777	11.1855	11.1855	71735329	18.0885	18.0885	54.717	4.00217	4.00217	6909.36	8.84063
3	103	Thailand	2023	36	3.58352	3.58352	35	3.55535	3.55535	0.77075	89.5352	0.86127	0.86127	2.52122	2.52122	71702435	18.088	18.088	57.5472	4.0526	4.0526	7182.03	8.87934
1	104	Timor-Leste	2014	38.1	3.64021	3.64021	28	3.3322	3.3322	0.25276	17.5	-1.53784	-1.53784	7.6589	7.6589	1181903	13.9826	13.9826	11.0577	2.40313	2.40313	1224.75	7.11049
1	104	Timor-Leste	2015	36.2	3.58906	3.58906	28	3.3322	3.3322	0.255465	18.6	-1.51281	-1.51281	6.2925	6.2925	1205131	14.0021	14.0021	11.9048	2.47694	2.47694	1319.59	7.18508
1	104	Timor-Leste	2016	46.2	3.83298	3.83298	35	3.55535	3.55535	0.25817	21.2	-1.46189	-1.46189	6.01201	6.01201	1228312	14.0212	14.0212	10	2.30259	2.30259	1335.54	7.19709
1	104	Timor-Leste	2017	49	3.89182	3.89182	38	3.63759	3.63759	0.319885	24.2	-1.27243	-1.27243	5.20052	5.20052	1251703	14.04	14.04	10	2.30259	2.30259	1266.18	7.14376
1	104	Timor-Leste	2018	54.2	3.99268	3.99268	35	3.55535	3.55535	0.3816	27.6	-1.07607	-1.07607	4.87441	4.87441	1275959	14.0592	14.0592	10.4762	2.34911	2.34911	1219.47	7.10617
1	104	Timor-Leste	2019	56.1	4.02714	4.02714	38	3.63759	3.63759	0.42325	28.0046	-0.976175	-0.976175	4.17969	4.17969	1300945	14.0786	14.0786	11.9048	2.47694	2.47694	1562.36	7.35396
2	104	Timor-Leste	2020	53.3	3.97594	3.97594	38	3.63759	3.63759	0.4649	32.0127	-0.81407	-0.81407	3.65287	3.65287	1326053	14.0977	14.0977	10	2.30259	2.30259	1630.87	7.39687
2	104	Timor-Leste	2021	51.9	3.94932	3.94932	41	3.71357	3.71357	0.45105	35.5407	-0.784056	-0.784056	2.97389	2.97389	1350139	14.1157	14.1157	16.6667	2.81341	2.81341	2684.83	7.89537
2	104	Timor-Leste	2022	52.8	3.96651	3.96651	42	3.73767	3.73767	0.4372	40.7521	-0.72498	-0.72498	2.29491	2.29491	1369295	14.1298	14.1298	20.283	3.00978	3.00978	2343.25	7.75929
2	104	Timor-Leste	2023	54.5	3.9982	3.9982	43	3.7612	3.7612	0.42335	45.9635	-0.665905	-0.665905	1.61594	1.61594	1384286	14.1407	14.1407	21.6981	3.07723	3.07723	1502.52	7.3149
1	105	Togo	2014	38.6	3.65325	3.65325	29	3.3673	3.3673	0.24463	5.7	-1.75969	-1.75969	3.42377	3.42377	7472450	15.8267	15.8267	20.1923	3.0053	3.0053	855.585	6.75179
1	105	Togo	2015	38.6	3.65325	3.65325	32	3.46574	3.46574	0.277125	7.12	-1.66269	-1.66269	3.71098	3.71098	7663195	15.8519	15.8519	21.9048	3.0867	3.0867	751.052	6.62148
1	105	Togo	2016	39	3.66356	3.66356	32	3.46574	3.46574	0.30962	11.31	-1.51787	-1.51787	3.66248	3.66248	7858289	15.8771	15.8771	29.0476	3.36894	3.36894	772.582	6.64974
1	105	Togo	2017	17.1	2.83908	2.83908	32	3.46574	3.46574	0.35426	12.3602	-1.40016	-1.40016	3.76527	3.76527	8057140	15.9021	15.9021	24.2857	3.18989	3.18989	792.765	6.67553
1	105	Togo	2018	16	2.77259	2.77259	30	3.4012	3.4012	0.3989	15.5	-1.24637	-1.24637	4.09163	4.09163	8258778	15.9268	15.9268	29.0476	3.36894	3.36894	851.131	6.74657
1	105	Togo	2019	16.5	2.80336	2.80336	29	3.3673	3.3673	0.41455	20.7273	-1.12122	-1.12122	4.20167	4.20167	8463068	15.9512	15.9512	29.0476	3.36894	3.36894	826.261	6.71691
1	105	Togo	2020	16	2.77259	2.77259	29	3.3673	3.3673	0.4302	29.0237	-0.943077	-0.943077	4.09134	4.09134	8669720	15.9753	15.9753	27.1429	3.30111	3.30111	853.578	6.74944
1	105	Togo	2021	22.2	3.10009	3.10009	30	3.4012	3.4012	0.42665	32.5051	-0.890893	-0.890893	4.23118	4.23118	8878379	15.9991	15.9991	30.4762	3.41695	3.41695	939.613	6.84547
2	105	Togo	2022	18.4	2.91235	2.91235	30	3.4012	3.4012	0.4231	37.6212	-0.810486	-0.810486	14.4758	14.4758	9089738	16.0227	16.0227	32.5472	3.48269	3.48269	898.758	6.80101
2	105	Togo	2023	14.2	2.65324	2.65324	31	3.43399	3.43399	0.41955	42.7373	-0.730079	-0.730079	24.7205	24.7205	9304337	16.046	16.046	32.0755	3.46809	3.46809	985.698	6.89335
2	106	Trinidad and Tobago	2014	55.7	4.01998	4.01998	38	3.63759	3.63759	0.49317	62.4	-0.226394	-0.226394	3.61554	3.61554	1345343	14.1122	14.1122	52.8846	3.96811	3.96811	22074.4	10.0022
2	106	Trinidad and Tobago	2015	57.6	4.05352	4.05352	39	3.66356	3.66356	0.53559	65.1	-0.0851543	-0.0851543	4.45339	4.45339	1349667	14.1154	14.1154	52.381	3.95854	3.95854	20024.8	9.90472
2	106	Trinidad and Tobago	2016	56.2	4.02892	4.02892	35	3.55535	3.55535	0.57801	67.8	0.056085	0.056085	4.17231	4.17231	1353895	14.1185	14.1185	46.1905	3.83277	3.83277	17521.8	9.7712
2	106	Trinidad and Tobago	2017	56.7	4.03777	4.03777	41	3.71357	3.71357	0.611005	70.6	0.178027	0.178027	3.52995	3.52995	1356633	14.1205	14.1205	50.4762	3.9215	3.9215	17720.5	9.78248
3	106	Trinidad and Tobago	2018	53.8	3.98527	3.98527	41	3.71357	3.71357	0.644	72.8	0.28961	0.28961	3.64017	3.64017	1359193	14.1224	14.1224	49.5238	3.90245	3.90245	18076.4	9.80236
3	106	Trinidad and Tobago	2019	50.9	3.92986	3.92986	40	3.68888	3.68888	0.66125	75	0.36607	0.36607	3.54285	3.54285	1363985	14.1259	14.1259	49.0476	3.89279	3.89279	17431	9.76601
3	106	Trinidad and Tobago	2020	50.5	3.92197	3.92197	40	3.68888	3.68888	0.6785	77.2813	0.443935	0.443935	4.25767	4.25767	1366725	14.1279	14.1279	48.0952	3.87318	3.87318	15224.5	9.63066
3	106	Trinidad and Tobago	2021	53.8	3.98527	3.98527	41	3.71357	3.71357	0.6562	79	0.423862	0.423862	3.00433	3.00433	1367558	14.1285	14.1285	47.1429	3.85318	3.85318	17912.5	9.79325
3	106	Trinidad and Tobago	2022	56.1	4.02714	4.02714	42	3.73767	3.73767	0.6339	79.9843	0.391111	0.391111	9.20119	9.20119	1365805	14.1273	14.1273	46.6981	3.8437	3.8437	22004.2	9.99899
3	106	Trinidad and Tobago	2023	57.8	4.05699	4.05699	42	3.73767	3.73767	0.6116	80.9686	0.35836	0.35836	15.3981	15.3981	1367510	14.1285	14.1285	42.4528	3.74839	3.74839	20016.2	9.90429
1	107	Uganda	2014	15.2	2.7213	2.7213	26	3.2581	3.2581	0.25926	5.4	-1.73224	-1.73224	1.91472	1.91472	36395539	17.41	17.41	40.8654	3.71028	3.71028	896.055	6.798
1	107	Uganda	2015	21	3.04452	3.04452	25	3.21888	3.21888	0.30959	5.8	-1.61306	-1.61306	2.32152	2.32152	37531446	17.4407	17.4407	40.4762	3.70071	3.70071	862.935	6.76034
1	107	Uganda	2016	21.4	3.06339	3.06339	25	3.21888	3.21888	0.35992	5.9	-1.49906	-1.49906	2.13789	2.13789	38799152	17.4739	17.4739	44.7619	3.80136	3.80136	752.697	6.62366
1	107	Uganda	2017	26.7	3.28466	3.28466	26	3.2581	3.2581	0.38271	5.9	-1.44823	-1.44823	2.25364	2.25364	40177388	17.5088	17.5088	40.9524	3.71241	3.71241	765.218	6.64016
1	107	Uganda	2018	21.2	3.054	3.054	26	3.2581	3.2581	0.4055	6	-1.39566	-1.39566	2.13052	2.13052	41565831	17.5428	17.5428	41.4286	3.72397	3.72397	792.166	6.67477
1	107	Uganda	2019	22.2	3.10009	3.10009	28	3.3322	3.3322	0.4277	6.01782	-1.34583	-1.34583	2.30828	2.30828	42999637	17.5767	17.5767	41.4286	3.72397	3.72397	822.057	6.71181
1	107	Uganda	2020	18.9	2.93916	2.93916	28	3.3322	3.3322	0.4499	7.4	-1.27245	-1.27245	2.57222	2.57222	44457152	17.61	17.61	40.9524	3.71241	3.71241	845.766	6.74024
1	107	Uganda	2021	17.9	2.8848	2.8848	27	3.29584	3.29584	0.44615	10	-1.23593	-1.23593	2.63594	2.63594	45910930	17.6422	17.6422	39.5238	3.6769	3.6769	882.792	6.78309
1	107	Uganda	2022	19.8	2.98568	2.98568	26	3.2581	3.2581	0.4424	12.6	-1.19941	-1.19941	8.48236	8.48236	47312719	17.6723	17.6723	39.1509	3.66742	3.66742	963.067	6.87012
1	107	Uganda	2023	19.4	2.96527	2.96527	26	3.2581	3.2581	0.43865	15.2	-1.16288	-1.16288	2.55159	2.55159	48656601	17.7003	17.7003	34.434	3.53904	3.53904	1002.31	6.91006
2	108	Ukraine	2014	5.7	1.74047	1.74047	26	3.2581	3.2581	0.50316	46.236	-0.483169	-0.483169	5.87494	5.87494	45972380	17.6436	17.6436	20.6731	3.02883	3.02883	3054.91	8.0245
2	108	Ukraine	2015	5.2	1.64866	1.64866	27	3.29584	3.29584	0.55536	48.8846	-0.321	-0.321	5.74257	5.74257	45784896	17.6395	17.6395	20	2.99573	2.99573	2094.47	7.64706
2	108	Ukraine	2016	6.7	1.90211	1.90211	29	3.3673	3.3673	0.60756	53.001	-0.133492	-0.133492	5.00978	5.00978	45616832	17.6358	17.6358	20	2.99573	2.99573	2158.46	7.67715
2	108	Ukraine	2017	6.7	1.90211	1.90211	30	3.4012	3.4012	0.61203	58.8895	-0.02186	-0.02186	5.41708	5.41708	45436041	17.6318	17.6318	23.3333	3.14988	3.14988	2604.29	7.86491
2	108	Ukraine	2018	5.7	1.74047	1.74047	32	3.46574	3.46574	0.6165	62.5532	0.0513622	0.0513622	5.31992	5.31992	45208907	17.6268	17.6268	23.8095	3.17009	3.17009	3059.05	8.02586
3	108	Ukraine	2019	9	2.19722	2.19722	30	3.4012	3.4012	0.6642	70.1248	0.288484	0.288484	5.4413	5.4413	44957458	17.6212	17.6212	24.7619	3.20931	3.20931	3619.86	8.19419
3	108	Ukraine	2020	12.3	2.5096	2.5096	30	3.4012	3.4012	0.7119	75.0379	0.479709	0.479709	5.38232	5.38232	44680014	17.615	17.615	24.7619	3.20931	3.20931	3709.77	8.21872
3	108	Ukraine	2021	12.7	2.5416	2.5416	32	3.46574	3.46574	0.7574	79.2183	0.653377	0.653377	5.14011	5.14011	44298640	17.6065	17.6065	25.7143	3.24705	3.24705	4775.95	8.47135
3	108	Ukraine	2022	6.1	1.80829	1.80829	33	3.49651	3.49651	0.8029	83.3987	0.827045	0.827045	8.48586	8.48586	41048766	17.5303	17.5303	18.8679	2.93746	2.93746	4199.67	8.34276
3	108	Ukraine	2023	10.9	2.38876	2.38876	36	3.58352	3.58352	0.8484	87.5791	1.00071	1.00071	11.8316	11.8316	37732836	17.446	17.446	19.8113	2.98625	2.98625	5069.7	8.53104
3	109	United Kingdom of Great Britain and Northern Ireland	2014	59.5	4.08598	4.08598	78	4.35671	4.35671	0.86948	91.6133	1.11738	1.11738	5.60135	5.60135	64602298	17.9838	17.9838	94.7115	4.55084	4.55084	47439.6	10.7672
3	109	United Kingdom of Great Britain and Northern Ireland	2015	61.4	4.11741	4.11741	81	4.39445	4.39445	0.89438	92.0003	1.17961	1.17961	5.55452	5.55452	65116219	17.9917	17.9917	93.8095	4.54127	4.54127	44964.4	10.7136
3	109	United Kingdom of Great Britain and Northern Ireland	2016	58.1	4.06217	4.06217	81	4.39445	4.39445	0.91928	94.7758	1.28307	1.28307	5.42796	5.42796	65611593	17.9993	17.9993	92.381	4.52592	4.52592	40985.2	10.621
3	109	United Kingdom of Great Britain and Northern Ireland	2017	60.5	4.10264	4.10264	82	4.40672	4.40672	0.90959	90.4246	1.18633	1.18633	5.45257	5.45257	66058859	18.0061	18.0061	92.8571	4.53106	4.53106	40572.1	10.6108
3	109	United Kingdom of Great Britain and Northern Ireland	2018	50.5	3.92197	3.92197	80	4.38203	4.38203	0.8999	90.692	1.16934	1.16934	5.20437	5.20437	66460344	18.0121	18.0121	91.9048	4.52075	4.52075	43203.8	10.6737
3	109	United Kingdom of Great Britain and Northern Ireland	2019	62.3	4.13196	4.13196	77	4.34381	4.34381	0.91785	92.5166	1.24088	1.24088	5.26116	5.26116	66836327	18.0178	18.0178	91.9048	4.52075	4.52075	42662.5	10.6611
3	109	United Kingdom of Great Britain and Northern Ireland	2020	61.3	4.11578	4.11578	77	4.34381	4.34381	0.9358	94.8182	1.32065	1.32065	5.43935	5.43935	67081234	18.0214	18.0214	90	4.49981	4.49981	40201.7	10.6017
3	109	United Kingdom of Great Britain and Northern Ireland	2021	60.8	4.10759	4.10759	78	4.35671	4.35671	0.9248	95.2591	1.30373	1.30373	5.90458	5.90458	67026292	18.0206	18.0206	89.5238	4.4945	4.4945	46896.9	10.7557
3	109	United Kingdom of Great Britain and Northern Ireland	2022	63.7	4.15418	4.15418	73	4.29046	4.29046	0.9138	95.3412	1.28061	1.28061	10.6438	10.6438	67791000	18.0319	18.0319	89.1509	4.49033	4.49033	45935.9	10.735
3	109	United Kingdom of Great Britain and Northern Ireland	2023	62.1	4.12875	4.12875	71	4.26268	4.26268	0.9028	95.4233	1.25749	1.25749	15.3829	15.3829	68350000	18.0402	18.0402	89.1509	4.49033	4.49033	49463.9	10.809
3	110	United States of America	2014	65.7	4.1851	4.1851	74	4.30407	4.30407	0.87483	73	0.807973	0.807973	6.12921	6.12921	318000000	19.5776	19.5776	89.9038	4.49874	4.49874	55304.3	10.9206
3	110	United States of America	2015	66.7	4.2002	4.20021	76	4.33073	4.33073	0.85842	74.5542	0.798199	0.798199	4.93063	4.93063	321000000	19.587	19.587	90.4762	4.50509	4.50509	57040.2	10.9515
3	110	United States of America	2016	59	4.07754	4.07754	74	4.30407	4.30407	0.84201	85.5444	0.951331	0.951331	4.78328	4.78328	323000000	19.5932	19.5932	91.4286	4.51556	4.51556	58206.6	10.9718
3	110	United States of America	2017	55.7	4.01998	4.01998	75	4.31749	4.31749	0.859455	87.2749	1.02012	1.02012	5.09297	5.09297	325000000	19.5993	19.5993	91.9048	4.52075	4.52075	60322.3	11.0075
3	110	United States of America	2018	59	4.07754	4.07754	71	4.26268	4.26268	0.8769	88.4989	1.08017	1.08017	4.89502	4.89502	327000000	19.6055	19.6055	89.0476	4.48917	4.48917	63201	11.0541
3	110	United States of America	2019	52.4	3.95891	3.95891	69	4.23411	4.23411	0.9033	89.4303	1.15514	1.15514	4.95747	4.95747	328000000	19.6085	19.6085	89.0476	4.48917	4.48917	65604.7	11.0914
3	110	United States of America	2020	47.6	3.86283	3.86283	69	4.23411	4.23411	0.9297	96.5768	1.33741	1.33741	5.39998	5.39998	332000000	19.6206	19.6206	88.5714	4.48381	4.48381	64411.4	11.073
3	110	United States of America	2021	46.7	3.84374	3.84374	67	4.20469	4.20469	0.9224	96.7792	1.32462	1.32462	5.4283	5.4283	332000000	19.6206	19.6206	88.0952	4.47842	4.47842	71318.3	11.1749
3	110	United States of America	2022	46.2	3.83298	3.83298	69	4.23411	4.23411	0.9151	97.1299	1.31439	1.31439	5.45662	5.45662	333000000	19.6237	19.6237	88.6792	4.48503	4.48503	78035.2	11.2649
3	110	United States of America	2023	47.4	3.85862	3.85862	69	4.23411	4.23411	0.9078	97.4806	1.30416	1.30416	5.48494	5.48494	335000000	19.6296	19.6296	88.6792	4.48503	4.48503	82769.4	11.3238
3	111	Uruguay	2014	83.8	4.42843	4.42843	73	4.29046	4.29046	0.74195	61.4625	0.312372	0.312372	4.26735	4.26735	3356334	15.0264	15.0264	75.9615	4.33023	4.33023	18322.4	9.81588
3	111	Uruguay	2015	84.3	4.43438	4.43438	74	4.30407	4.30407	0.73281	64.5708	0.345646	0.345646	4.20637	4.20637	3368017	15.0298	15.0298	73.8095	4.30149	4.30149	17125.9	9.74835
3	111	Uruguay	2016	88.6	4.48413	4.48413	71	4.26268	4.26268	0.72367	66.4	0.356837	0.356837	4.3642	4.3642	3379283	15.0332	15.0332	72.381	4.28194	4.28194	17009.8	9.74154
3	111	Uruguay	2017	86.2	4.45667	4.45667	70	4.2485	4.2485	0.754735	70.3224	0.493851	0.493851	4.41787	4.41787	3388438	15.0359	15.0359	70	4.2485	4.2485	19184.7	9.86187
3	111	Uruguay	2018	86.3	4.45783	4.45783	70	4.2485	4.2485	0.7858	80.7268	0.742772	0.742772	4.60362	4.60362	3394534	15.0377	15.0377	71.4286	4.2687	4.2687	19249.9	9.86526
3	111	Uruguay	2019	84	4.43082	4.43082	71	4.26268	4.26268	0.8179	83.3515	0.85969	0.85969	4.62834	4.62834	3397206	15.0385	15.0385	73.3333	4.29502	4.29502	18315.7	9.81552
3	111	Uruguay	2020	86.8	4.46361	4.46361	71	4.26268	4.26268	0.85	85.471	0.967887	0.967887	4.54292	4.54292	3398968	15.039	15.039	72.8571	4.2885	4.2885	15789.7	9.66711
3	111	Uruguay	2021	87.3	4.46935	4.46935	73	4.29046	4.29046	0.8444	87.6444	0.992917	0.992918	4.46066	4.46066	3396695	15.0383	15.0383	73.8095	4.30149	4.30149	17888.2	9.7919
3	111	Uruguay	2022	88.2	4.47961	4.47961	74	4.30407	4.30407	0.8388	89.873	1.0189	1.0189	14.9307	14.9307	3390913	15.0366	15.0366	75.9434	4.32999	4.32999	20692	9.9375
3	111	Uruguay	2023	82	4.40672	4.40672	73	4.29046	4.29046	0.8332	92.1016	1.04488	1.04488	25.4007	25.4007	3388081	15.0358	15.0358	75.9434	4.32999	4.32999	22797.8	10.0344
2	112	Uzbekistan	2014	36.7	3.60278	3.60278	18	2.89037	2.94444	0.46951	35.5	-0.74358	-0.74358	5.71323	5.71323	30222994	17.2241	17.2241	10.0962	2.31215	2.31215	2674.96	7.89169
2	112	Uzbekistan	2015	33.3	3.50556	3.50556	19	2.94444	2.94444	0.50643	42.8	-0.535194	-0.535194	5.49453	5.49453	30749346	17.2414	17.2414	10.9524	2.39356	2.39356	2803.19	7.93851
2	112	Uzbekistan	2016	36.2	3.58906	3.58906	21	3.04452	3.04452	0.54335	46.7913	-0.38393	-0.38393	5.41524	5.41524	31284568	17.2586	17.2586	11.9048	2.47694	2.47694	2753.38	7.92058
2	112	Uzbekistan	2017	37.6	3.627	3.627	22	3.09104	3.09104	0.582025	48.7	-0.264706	-0.264706	5.03332	5.03332	31819178	17.2756	17.2756	10.9524	2.39356	2.39356	2190.6	7.69193
2	112	Uzbekistan	2018	35.8	3.57795	3.57795	23	3.13549	3.13549	0.6207	55.2	-0.0662164	-0.0662164	4.83589	4.83589	32373490	17.2929	17.2929	12.8571	2.5539	2.5539	1813.09	7.50279
3	112	Uzbekistan	2019	34.9	3.55249	3.55249	25	3.21888	3.21888	0.6436	70.4	0.247283	0.247283	6.29535	6.29535	32964701	17.3109	17.3109	13.3333	2.59027	2.59027	2041.38	7.62138
3	112	Uzbekistan	2020	32.1	3.46886	3.46886	25	3.21888	3.21888	0.6665	71.1	0.310451	0.310451	4.94804	4.94804	33586372	17.3296	17.3296	12.8571	2.5539	2.5539	1978.28	7.58998
3	112	Uzbekistan	2021	37.7	3.62966	3.62966	28	3.3322	3.3322	0.6965	76.5904	0.472159	0.472159	5.36829	5.36829	34243696	17.349	17.349	18.5714	2.92162	2.92162	2258.52	7.72246
3	112	Uzbekistan	2022	40.1	3.69138	3.69138	31	3.43399	3.43399	0.7265	83.9	0.665275	0.665275	5.42058	5.42058	34938955	17.3691	17.3691	21.6981	3.07723	3.07723	2578.67	7.85503
3	112	Uzbekistan	2023	40.8	3.70868	3.70868	33	3.49651	3.49651	0.7565	89.0136	0.820478	0.820478	5.47288	5.47288	35652307	17.3893	17.3893	23.1132	3.1404	3.1404	2849.51	7.9549
